# Supplementary material for: Evolution of the murine gut resistome following broad-spectrum antibiotic treatment
Source: Nat Commun. 2022 Apr 28;13:2296. doi: 10.1038/s41467-022-29919-9 (PMC9051133; doi:10.1038/s41467-022-29919-9)
Supplement: Supplementary file 4 — Source Data [file 41467_2022_29919_MOESM4_ESM.zip › Source Data.xlsx]

## Sheet: Figures 1-2
Source Data: Evolution of the murine gut resistome following broad-spectrum antibiotic treatment - de Nies, Busi et al.
Figures 1-2: MAG abundances
Taxonomy	M10day0MG	M10day28MG	M11day0MG	M11day28MG	M11day7MG	M12day0MG	M12day29MG	M13day0MG	M13day28MG	M14day0MG	M14day28MG	M15day0MG	M15day30MG	M16day0MG	M16day7MG	M1day0MG	M1day28MG	M1day7MG	M2day0MG	M2day28MG	M2day7MG	M3day0MG	M3day24MG	M3day7MG	M4day0MG	M4day25MG	M4day7MG	M5day0MG	M5day28MG	M5day7MG	M6day0MG	M6day28MG	M6day7MG	M7day0MG	M7day26MG	M7day7MG	M8day0MG	M8day27MG	M8day7MG	M9day0MG	M9day28MG
d__Bacteria;p__Bacteroidota;c__Bacteroidia;o__Bacteroidales;f__Muribaculaceae;g__CAG-485;s__	15	0	0	0	0	0	0	0	0	0	0	0	0	295	0	0	0	0	488	0	0	0	0	0	0	0	764	0	0	0	0	0	0	1035	0	0	0	1140	0	0	0
d__Bacteria;p__Bacteroidota;c__Bacteroidia;o__Bacteroidales;f__Muribaculaceae;g__CAG-485;s__CAG-485	17	0	258	0	0	247	0	325	0	400	0	780	0	966	0	1458	1215	895	1466	1572	1663	1193	1863	1343	2112	2179	1513	2398	2507	2649	2741	976	2009	1030	2991	3300	3368	2299	2389	3415	0
d__Bacteria;p__Bacteroidota;c__Bacteroidia;o__Bacteroidales;f__Muribaculaceae;g__CAG-873;s__CAG-873	41	0	263	0	0	497	0	467	0	984	0	1113	0	1272	0	1450	1210	1351	1466	1544	975	1771	1842	1962	2090	2178	2258	3170	3321	3509	4548	3838	1983	2091	3179	2193	5603	3504	3587	2457	0
d__Bacteria;p__Bacteroidota;c__Bacteroidia;o__Bacteroidales;f__Muribaculaceae;g__Duncaniella;s__Duncaniella	12	0	199	0	0	229	0	635	0	824	474	252	0	636	0	1448	2025	1768	1422	1545	1641	1189	1260	656	1400	1449	761	2497	2552	2635	2747	1925	2006	2057	2131	3279	3367	1145	2377	1218	0
d__Bacteria;p__Bacteroidota;c__Bacteroidia;o__Bacteroidales;f__Muribaculaceae;g__Muribaculum;s__Muribaculum	34	0	183	0	99	243	0	334	0	410	0	548	0	961	336	1044	1255	1350	1406	1541	1100	609	1250	1317	2084	736	1517	2405	1686	1755	1873	1928	2025	2053	2137	2213	3396	2331	2402	1241	0
d__Bacteria;p__Bacteroidota;c__Bacteroidia;o__Bacteroidales;f__Muribaculaceae;g__Paramuribaculum;s__Paramuribaculum	5	0	58	0	0	116	0	0	0	216	0	245	0	328	0	376	397	462	492	527	551	1176	639	0	705	743	0	802	859	1780	928	950	1010	1045	1059	1580	1137	1175	1206	1238	0
d__Bacteria;p__Bacteroidota;c__Bacteroidia;o__Bacteroidales;f__Muribaculaceae;g__UBA7173;s__	14	0	0	0	0	0	0	0	0	0	0	0	0	0	0	382	388	0	464	0	0	0	0	0	698	0	0	1580	0	0	0	0	0	1038	0	0	1128	0	1202	0	0
d__Bacteria;p__Bacteroidota;c__Bacteroidia;o__Bacteroidales;f__Muribaculaceae;g__UBA7173;s__UBA7173	9	0	47	0	0	119	0	626	0	611	0	819	0	611	0	714	813	447	967	1006	540	1192	1255	1999	2082	0	2292	0	2526	1780	1800	2916	1998	2855	1065	1707	2262	2303	2398	1240	0
d__Bacteria;p__Bacteroidota;c__Bacteroidia;o__Bacteroidales;f__Rikenellaceae;g__Alistipes;s__Alistipes	29	0	298	91	0	588	0	471	0	1001	233	1309	0	1268	0	2172	1220	1776	2417	2591	2221	2961	2541	2649	3471	2204	3026	3219	4175	4403	2760	3847	3006	3862	2119	2525	3395	4626	4816	4910	0
d__Bacteria;p__Firmicutes_A;c__Clostridia;o__Oscillospirales;f__Acutalibacteraceae;g__Eubacterium_R;s__Eubacterium_R	4	0	0	0	0	0	0	0	0	0	0	0	291	0	0	0	0	0	0	0	0	608	0	0	0	0	0	0	0	0	0	0	0	0	0	0	0	0	0	0	1264
d__Bacteria;p__Firmicutes;c__Bacilli;o__Lactobacillales;f__Lactobacillaceae;g__Lactobacillus;s__Lactobacillus	17	0	42	0	0	111	0	164	0	186	0	283	0	0	0	371	408	455	491	515	537	579	640	675	677	717	768	781	824	881	929	979	999	0	1077	0	0	1144	0	1231	0
d__Bacteria;p__Proteobacteria;c__Alphaproteobacteria;o__RF32;f__CAG-239;g__CAG-495;s__	16	0	70	0	0	0	0	0	0	192	0	273	0	299	0	340	0	0	469	0	570	605	617	649	676	0	775	799	853	0	0	947	0	1016	0	0	0	0	1196	1234	0
d__Bacteria;p__Verrucomicrobiota;c__Verrucomicrobiae;o__Verrucomicrobiales;f__Akkermansiaceae;g__Akkermansia;s__Akkermansia	18	35	0	97	0	0	0	158	182	217	240	282	294	0	0	362	0	0	482	0	569	590	625	659	693	0	760	791	834	878	0	0	0	1036	0	0	1135	1173	0	1239	1258
d__Bacteria;p__Firmicutes_A;c__Clostridia_A;o__Christensenellales;f__Borkfalkiaceae;g__UBA11940;s__	0	61	0	0	0	0	0	0	0	214	0	0	0	326	0	0	393	0	0	0	0	0	0	0	0	0	0	0	0	0	0	0	0	0	0	1093	1113	1174	0	0	0
d__Bacteria;p__Firmicutes_A;c__Clostridia_A;o__Christensenellales;f__Borkfalkiaceae;g__UMGS1004;s__	0	26	0	0	0	0	0	0	0	0	0	0	0	0	0	0	0	0	0	0	0	0	0	0	0	0	0	0	0	0	0	0	0	0	0	0	0	0	0	1219	0
d__Bacteria;p__Firmicutes_A;c__Clostridia_A;o__Christensenellales;f__UBA3700;g__RACS-045;s__RACS-045	0	27	0	0	0	0	0	0	0	0	0	0	0	0	0	0	0	0	0	0	0	0	0	0	0	0	0	0	848	0	0	954	0	0	0	0	0	0	0	0	0
d__Bacteria;p__Firmicutes_A;c__Clostridia;o__Lachnospirales;f__Lachnospiraceae;g__14-2;s__	0	36	0	90	0	0	0	0	183	0	0	0	0	0	0	0	0	0	0	0	0	0	0	0	0	742	0	0	0	0	0	964	0	0	0	0	0	0	0	0	0
d__Bacteria;p__Firmicutes_A;c__Clostridia;o__Lachnospirales;f__Lachnospiraceae;g__Acetatifactor;s__	0	37	0	249	0	0	0	0	0	0	701	0	0	0	0	0	830	450	0	0	0	0	0	0	0	716	0	0	0	0	0	973	0	0	0	0	0	0	0	0	0
d__Bacteria;p__Firmicutes_A;c__Clostridia;o__Lachnospirales;f__Lachnospiraceae;g__Anaerosacchariphilus;s__	0	33	0	93	0	0	0	0	0	0	0	0	0	0	0	0	0	0	0	0	0	0	0	0	0	0	0	0	0	0	0	0	0	0	0	0	0	0	0	0	1254
d__Bacteria;p__Firmicutes_A;c__Clostridia;o__Lachnospirales;f__Lachnospiraceae;g__ASTD01;s__	0	38	0	89	0	0	0	0	0	0	0	0	0	0	0	0	0	0	0	0	0	0	0	0	0	0	0	0	0	0	0	0	0	0	0	0	0	0	0	0	2509
d__Bacteria;p__Firmicutes_A;c__Clostridia;o__Lachnospirales;f__Lachnospiraceae;g__UBA7182;s__UBA7182	0	34	0	0	0	0	0	0	0	0	235	260	289	0	0	0	0	0	0	0	0	0	0	0	0	0	0	0	0	0	925	968	987	1020	0	0	0	1155	0	0	1245
d__Bacteria;p__Firmicutes_A;c__Clostridia;o__Oscillospirales;f__Oscillospiraceae;g__Lawsonibacter;s__	0	54	0	0	0	0	0	0	0	0	230	0	0	0	0	0	0	0	0	0	0	0	0	0	0	0	0	0	0	0	0	0	0	0	0	0	0	0	0	0	1251
d__Bacteria;p__Firmicutes_A;c__Clostridia;o__Oscillospirales;f__Oscillospiraceae;g__UBA9475;s__	0	28	0	94	0	0	0	0	0	0	0	0	183	296	0	0	0	437	0	0	560	0	0	0	0	0	0	0	826	865	0	0	0	0	0	0	0	0	0	0	0
d__Bacteria;p__Firmicutes_A;c__Clostridia;o__Oscillospirales;f__Ruminococcaceae;g__Angelakisella;s__	0	25	0	0	0	0	0	0	0	0	0	0	0	0	0	0	0	0	0	0	0	0	0	0	0	0	0	0	0	0	0	0	0	0	0	0	0	1150	0	0	0
d__Bacteria;p__Firmicutes;c__Bacilli;o__Lactobacillales;f__Enterococcaceae;g__Enterococcus_D;s__Enterococcus_D	0	39	0	0	0	0	140	0	180	0	0	0	0	0	0	0	0	0	0	0	0	0	0	0	0	0	0	0	0	0	0	0	0	0	0	0	0	0	0	0	0
d__Bacteria;p__Firmicutes;c__Bacilli;o__Lactobacillales;f__Lactobacillaceae;g__Ligilactobacillus;s__Ligilactobacillus	0	30	55	96	0	120	139	0	179	0	241	0	288	312	0	0	414	0	0	0	0	0	0	0	0	0	0	783	0	0	912	0	0	0	0	1100	0	1171	1212	0	1271
d__Bacteria;p__Firmicutes;c__Bacilli;o__Lactobacillales;f__Lactobacillaceae;g__Limosilactobacillus;s__Limosilactobacillus	0	24	61	0	0	121	0	149	0	189	227	0	0	0	0	370	424	435	472	532	0	0	618	0	699	0	0	0	0	0	936	0	0	0	1060	1086	0	0	0	0	0
d__Bacteria;p__Proteobacteria;c__Gammaproteobacteria;o__Enterobacterales;f__Enterobacteriaceae;g__Escherichia;s__Escherichia	0	22	0	98	0	0	0	0	181	0	0	0	0	0	0	0	0	0	0	0	0	0	0	0	0	0	0	0	0	0	0	0	0	0	0	0	0	0	0	0	0
d__Bacteria;p__Bacteroidota;c__Bacteroidia;o__Bacteroidales;f__Bacteroidaceae;g__Bacteroides;s__Bacteroides	0	0	118	0	0	256	0	0	0	0	0	522	293	0	0	716	785	453	473	511	557	574	0	662	0	726	0	0	0	0	491	971	0	0	1075	1084	1114	0	1187	1213	0
d__Bacteria;p__Bacteroidota;c__Bacteroidia;o__Bacteroidales;f__Bacteroidaceae;g__Prevotella;s__Prevotella	0	0	78	0	0	109	0	177	0	223	0	284	0	308	0	377	398	457	498	523	571	602	642	674	708	714	773	808	863	894	931	982	994	1028	1079	1102	1120	1177	1209	1236	0
d__Bacteria;p__Bacteroidota;c__Bacteroidia;o__Bacteroidales;f__Marinifilaceae;g__Odoribacter;s__Odoribacter	0	0	44	0	0	118	0	169	0	224	0	0	0	298	0	373	427	436	484	531	568	0	644	646	678	741	767	803	860	869	938	978	990	1019	1054	0	1111	1159	1208	1225	0
d__Bacteria;p__Bacteroidota;c__Bacteroidia;o__Bacteroidales;f__Muribaculaceae;g__UBA3263;s__UBA3263	0	0	57	0	0	0	0	163	0	198	0	250	0	304	0	350	0	431	0	0	0	600	0	0	684	0	0	801	855	877	0	0	0	1026	0	0	1112	1141	1184	0	0
d__Bacteria;p__Bacteroidota;c__Bacteroidia;o__Bacteroidales;f__Rikenellaceae;g__Alistipes;s__	0	0	0	0	0	0	0	307	0	404	0	265	0	311	0	0	822	434	480	0	0	0	0	650	0	0	0	1570	1690	0	926	1941	1999	0	1056	0	0	2334	2227	0	0
d__Bacteria;p__Bacteroidota;c__Bacteroidia;o__Bacteroidales;f__UBA932;g__RC9;s__RC9	0	0	71	0	0	0	0	174	0	0	0	280	0	321	0	346	387	460	0	525	546	0	636	668	0	0	748	0	817	0	932	952	1012	1046	1067	1081	0	0	1183	0	0
d__Bacteria;p__Cyanobacteria;c__Vampirovibrionia;o__Gastranaerophilales;f__RUG14156;g__;s__	0	0	52	0	0	0	0	155	0	193	0	0	0	303	0	354	392	0	0	0	0	0	0	0	0	0	0	0	840	0	937	970	0	0	0	0	0	0	0	0	0
d__Bacteria;p__Firmicutes_A;c__Clostridia_A;o__Christensenellales;f__Borkfalkiaceae;g__;s__	0	0	48	0	0	0	0	0	0	0	0	0	0	0	0	0	0	0	0	0	0	0	0	0	0	0	0	0	0	0	0	0	1005	0	0	0	0	1160	0	0	1260
d__Bacteria;p__Firmicutes_A;c__Clostridia;o__Lachnospirales;f__Lachnospiraceae;g__COE1;s__COE1	0	0	77	92	0	103	0	172	0	215	0	516	290	322	0	339	402	456	489	504	808	606	0	651	0	735	0	798	1653	0	1459	967	993	0	2127	1104	1750	2316	1182	0	1259
d__Bacteria;p__Firmicutes_A;c__Clostridia;o__Lachnospirales;f__Lachnospiraceae;g__Kineothrix;s__	0	0	69	0	0	130	0	0	0	0	0	0	0	0	0	0	0	0	0	0	0	0	0	0	0	0	0	0	0	0	0	0	0	0	0	0	0	0	0	0	0
d__Bacteria;p__Firmicutes_A;c__Clostridia;o__Lachnospirales;f__Lachnospiraceae;g__UBA7182;s__	0	0	41	182	0	0	0	0	0	0	0	0	0	302	0	0	0	0	0	0	0	0	0	664	0	0	0	0	0	873	0	0	0	0	0	1101	1110	1164	1180	0	0
d__Bacteria;p__Firmicutes_A;c__Clostridia;o__Oscillospirales;f__Oscillospiraceae;g__UMGS1872;s__	0	0	49	84	0	114	0	0	0	0	0	0	0	0	0	0	0	0	0	0	553	575	634	0	701	724	0	0	0	0	0	0	0	0	1071	0	0	1148	0	1214	2498
d__Bacteria;p__Firmicutes_A;c__Clostridia;o__Oscillospirales;f__Ruminococcaceae;g__CAG-115;s__	0	0	56	0	0	0	0	0	0	213	0	244	0	330	0	0	0	0	0	0	0	595	0	0	0	0	0	787	0	0	0	0	0	1032	0	0	0	0	0	0	0
d__Bacteria;p__Firmicutes_A;c__Clostridia;o__TANB77;f__CAG-508;g__;s__	0	0	62	0	0	0	0	0	0	205	0	0	0	0	0	344	418	0	0	0	0	0	0	0	0	0	0	0	0	0	0	0	0	0	0	0	0	0	0	0	0
d__Bacteria;p__Firmicutes_A;c__Clostridia;o__TANB77;f__CAG-508;g__UBA7001;s__	0	0	53	0	0	0	0	176	0	0	0	0	0	0	0	367	0	0	477	0	562	601	1261	666	679	0	1499	0	0	0	0	0	0	0	0	0	0	0	0	0	0
d__Bacteria;p__Patescibacteria;c__Saccharimonadia;o__Saccharimonadales;f__Saccharimonadaceae;g__UBA2866;s__	0	0	51	0	0	0	0	0	0	0	0	0	0	0	0	0	0	0	0	0	0	0	0	0	0	0	0	0	0	0	0	0	0	0	0	0	0	0	0	0	0
d__Bacteria;p__Firmicutes_A;c__Clostridia_A;o__Christensenellales;f__UBA3700;g__RACS-045;s__	0	0	0	88	0	0	0	0	0	0	0	0	0	0	0	0	0	0	0	0	561	0	0	0	0	0	0	0	0	0	0	0	0	0	1058	0	0	0	0	0	1267
d__Bacteria;p__Firmicutes_A;c__Clostridia;o__Lachnospirales;f__Lachnospiraceae;g__UBA3282;s__	0	0	0	83	0	124	0	0	0	0	0	0	0	0	0	0	0	0	0	0	0	578	0	0	0	721	772	0	0	0	0	0	0	0	1072	0	0	1147	0	0	1261
d__Bacteria;p__Firmicutes_A;c__Clostridia;o__Oscillospirales;f__Acutalibacteraceae;g__Acutalibacter;s__	0	0	0	85	0	0	0	0	0	0	0	0	0	0	0	0	0	0	0	0	0	0	0	0	0	0	0	0	0	0	0	0	0	0	0	0	0	0	0	0	0
d__Bacteria;p__Bacteroidota;c__Bacteroidia;o__Bacteroidales;f__Bacteroidaceae;g__Bacteroides;s__	0	0	0	0	0	100	0	0	0	185	0	0	0	324	0	0	0	895	486	0	1109	0	621	0	0	0	0	777	0	0	1839	0	0	0	1052	1095	0	0	0	0	0
d__Bacteria;p__Bacteroidota;c__Bacteroidia;o__Bacteroidales;f__Bacteroidaceae;g__Phocaeicola;s__	0	0	0	0	0	102	0	0	0	0	0	0	0	0	0	0	0	0	0	0	0	0	0	0	0	0	0	0	0	0	0	0	0	0	0	0	0	0	0	0	0
d__Bacteria;p__Bacteroidota;c__Bacteroidia;o__Bacteroidales;f__Muribaculaceae;g__CAG-873;s__	0	0	0	0	0	123	0	167	0	0	0	0	0	314	0	341	385	440	0	520	1114	0	0	0	1370	0	0	1577	0	0	1070	0	0	0	0	1087	0	0	0	1227	0
d__Bacteria;p__Bacteroidota;c__Bacteroidia;o__Bacteroidales;f__Muribaculaceae;g__Muribaculum;s__	0	0	0	0	0	131	0	157	0	211	0	272	0	0	0	355	0	0	0	0	0	0	0	0	0	1472	0	0	0	0	0	0	0	0	1078	0	0	0	1185	0	0
d__Bacteria;p__Bacteroidota;c__Bacteroidia;o__Bacteroidales;f__Muribaculaceae;g__UBA3263;s__	0	0	0	0	0	251	0	0	0	0	0	0	0	0	0	0	417	0	0	0	0	597	630	260	0	0	0	0	0	0	917	0	0	0	0	0	0	0	0	1229	0
d__Bacteria;p__Desulfobacterota;c__Desulfovibrionia;o__Desulfovibrionales;f__Desulfovibrionaceae;g__Bilophila;s__	0	0	0	0	0	101	0	0	0	0	0	262	0	0	0	0	423	0	0	0	563	580	0	0	682	728	0	0	833	0	911	977	488	0	0	0	0	1158	0	1221	0
d__Bacteria;p__Firmicutes_A;c__Clostridia;o__Lachnospirales;f__Lachnospiraceae;g__Eubacterium_J;s__	0	0	0	0	0	108	0	0	0	0	0	0	0	0	0	0	0	0	0	0	0	0	0	0	0	0	0	0	0	0	0	0	0	0	0	0	0	0	0	0	0
d__Bacteria;p__Firmicutes_A;c__Clostridia;o__Lachnospirales;f__Lachnospiraceae;g__TF01-11;s__	0	0	0	0	0	133	0	0	0	0	0	0	0	0	0	0	421	0	0	0	544	573	0	0	0	706	0	0	0	0	0	0	0	0	0	0	0	0	0	1220	1256
d__Bacteria;p__Firmicutes_A;c__Clostridia;o__Oscillospirales;f__Ruminococcaceae;g__Anaerotruncus;s__Anaerotruncus	0	0	0	0	0	115	0	0	0	0	0	0	0	0	0	0	394	0	0	0	0	589	0	0	0	0	0	0	0	0	0	0	1007	0	0	0	0	0	0	0	1249
d__Bacteria;p__Firmicutes_A;c__Clostridia;o__TANB77;f__CAG-508;g__CAG-273;s__	0	0	0	0	0	132	0	0	0	0	0	0	0	0	0	0	0	0	0	0	0	0	626	0	0	740	0	0	0	0	902	0	0	0	0	0	0	0	0	0	0
d__Bacteria;p__Deferribacterota;c__Deferribacteres;o__Deferribacterales;f__Mucispirillaceae;g__Mucispirillum;s__Mucispirillum	0	0	0	0	0	0	0	156	0	0	0	0	0	0	0	0	0	0	0	0	542	0	0	0	0	185	0	0	0	0	0	983	617	0	0	0	0	0	0	0	0
d__Bacteria;p__Firmicutes_A;c__Clostridia;o__Lachnospirales;f__Lachnospiraceae;g__CAG-56;s__CAG-56	0	0	0	0	0	0	0	170	0	0	0	0	0	0	0	0	0	0	0	0	0	0	0	0	0	0	0	0	0	0	0	0	0	0	0	0	0	0	0	0	1248
d__Bacteria;p__Firmicutes_A;c__Clostridia;o__Lachnospirales;f__Lachnospiraceae;g__Kineothrix;s__Kineothrix	0	0	0	0	0	0	0	153	0	0	0	0	0	0	0	0	390	0	0	0	1076	0	0	0	703	723	0	0	0	0	0	941	0	0	0	0	0	0	0	1230	0
d__Bacteria;p__Firmicutes_A;c__Clostridia;o__Lachnospirales;f__Lachnospiraceae;g__UBA3282;s__UBA3282	0	0	0	0	0	0	0	148	0	0	0	278	0	0	0	0	420	0	0	0	0	0	637	0	0	0	0	0	1671	0	935	0	1009	0	0	0	0	1165	1203	0	0
d__Bacteria;p__Firmicutes;c__Bacilli;o__Erysipelotrichales;f__Erysipelotrichaceae;g__Faecalibaculum;s__	0	0	0	0	0	0	0	147	0	153	0	267	0	0	0	366	0	0	494	509	567	0	0	0	0	0	0	535	857	897	0	949	0	1021	787	0	0	1166	0	0	0
d__Bacteria;p__Proteobacteria;c__Gammaproteobacteria;o__Burkholderiales;f__Burkholderiaceae;g__Turicimonas;s__Turicimonas	0	0	0	0	0	0	0	141	0	214	0	251	0	0	0	372	0	0	468	506	552	588	624	653	709	0	746	810	0	854	0	959	0	1029	0	0	0	0	0	1235	0
d__Bacteria;p__Firmicutes_A;c__Clostridia;o__Lachnospirales;f__Lachnospiraceae;g__RUG115;s__	0	0	0	0	0	0	0	0	183	0	0	0	0	0	0	0	0	0	0	0	0	0	0	0	0	0	0	0	0	0	0	0	0	0	0	0	0	0	0	0	0
d__Bacteria;p__Firmicutes_A;c__Clostridia;o__Lachnospirales;f__Lachnospiraceae;g__Schaedlerella;s__	0	0	0	0	0	0	0	0	183	0	0	0	0	0	0	0	0	0	0	0	0	599	0	0	0	0	0	0	0	0	0	0	0	0	0	0	0	0	0	1226	0
d__Bacteria;p__Bacteroidota;c__Bacteroidia;o__Bacteroidales;f__Bacteroidaceae;g__Prevotellamassilia;s__	0	0	0	0	0	0	0	0	0	212	0	266	0	319	0	0	0	0	0	0	0	0	0	0	0	0	0	789	1690	890	0	0	0	1041	2124	0	1127	0	0	0	0
d__Bacteria;p__Bacteroidota;c__Bacteroidia;o__Bacteroidales;f__Bacteroidaceae;g__Prevotellamassilia;s__Prevotellamassilia	0	0	0	0	0	0	0	0	0	102	0	247	0	0	0	0	0	0	0	0	0	0	0	0	0	0	0	0	0	866	923	946	0	1025	0	1080	0	1151	1197	0	0
d__Bacteria;p__Cyanobacteria;c__Vampirovibrionia;o__Gastranaerophilales;f__Gastranaerophilaceae;g__Zag111;s__	0	0	0	0	0	0	0	0	0	219	0	271	0	297	0	0	0	0	0	0	0	0	0	0	0	0	0	811	0	896	0	951	0	0	0	0	1109	0	0	0	0
d__Bacteria;p__Firmicutes;c__Bacilli;o__RF39;f__UBA660;g__CAG-582;s__	0	0	0	0	0	0	0	0	0	218	0	0	0	0	0	0	0	0	0	0	0	0	614	0	0	0	769	0	0	0	0	0	0	0	0	0	0	0	0	0	0
d__Bacteria;p__Bacteroidota;c__Bacteroidia;o__Bacteroidales;f__Muribaculaceae;g__Paramuribaculum;s__	0	0	0	0	0	0	0	0	0	0	225	0	0	0	0	0	0	0	0	0	0	0	0	0	0	0	0	0	0	0	0	0	0	0	0	0	0	0	0	0	0
d__Bacteria;p__Bacteroidota;c__Bacteroidia;o__Bacteroidales;f__Tannerellaceae;g__Parabacteroides;s__Parabacteroides	0	0	0	0	0	0	0	0	0	0	243	0	292	0	0	0	0	0	0	0	0	0	0	0	0	0	0	0	0	0	0	0	0	0	0	0	0	0	0	0	0
d__Bacteria;p__Firmicutes_A;c__Clostridia;o__Lachnospirales;f__Lachnospiraceae;g__UBA7109;s__	0	0	0	0	0	0	0	0	0	0	226	0	0	0	0	0	0	0	0	0	0	0	0	0	0	0	0	0	0	0	0	0	0	0	0	0	0	0	0	0	0
d__Bacteria;p__Firmicutes_A;c__Clostridia;o__Oscillospirales;f__Acutalibacteraceae;g__Acutalibacter;s__Acutalibacter	0	0	0	0	0	0	0	0	0	0	231	0	0	0	0	0	0	0	0	0	0	0	0	0	0	0	0	0	0	0	0	0	0	0	0	0	0	0	0	0	0
d__Bacteria;p__Firmicutes_A;c__Clostridia;o__Oscillospirales;f__Oscillospiraceae;g__;s__	0	0	0	0	0	0	0	0	0	0	473	0	0	0	0	0	0	0	0	0	0	0	0	0	0	0	770	0	0	0	0	0	0	0	0	0	0	0	0	0	0
d__Bacteria;p__Firmicutes_A;c__Clostridia;o__Oscillospirales;f__Oscillospiraceae;g__Dysosmobacter;s__Dysosmobacter	0	0	0	0	0	0	0	0	0	0	467	0	0	0	0	0	0	0	0	0	0	0	0	0	0	0	0	0	0	0	0	0	0	0	0	0	0	0	0	0	1269
d__Bacteria;p__Firmicutes_A;c__Clostridia;o__Lachnospirales;f__Lachnospiraceae;g__Eubacterium_J;s__Eubacterium_J	0	0	0	0	0	0	0	0	0	0	0	248	0	0	0	0	0	0	0	0	0	0	0	0	0	0	0	0	839	0	0	0	0	0	0	0	0	0	0	0	0
d__Bacteria;p__Firmicutes_A;c__Clostridia;o__Lachnospirales;f__Lachnospiraceae;g__VSOB01;s__	0	0	0	0	0	0	0	0	0	0	0	246	0	0	0	0	0	0	0	0	0	0	0	0	0	0	0	0	0	0	0	0	0	0	0	0	0	0	0	0	0
d__Bacteria;p__Firmicutes_A;c__Clostridia;o__Oscillospirales;f__Oscillospiraceae;g__UMGS1872;s__UMGS1872	0	0	0	0	0	0	0	0	0	0	0	275	0	0	0	0	0	0	0	0	0	0	0	0	0	0	0	0	0	0	0	0	0	0	0	0	0	0	0	0	0
d__Bacteria;p__Firmicutes;c__Bacilli;o__Lactobacillales;f__Lactobacillaceae;g__Limosilactobacillus;s__	0	0	0	0	0	0	0	0	0	0	0	274	0	0	0	0	0	0	0	0	0	0	0	663	0	0	0	0	854	0	0	0	0	0	0	0	0	0	0	0	0
d__Bacteria;p__Firmicutes_A;c__Clostridia_A;o__Christensenellales;f__UBA3700;g__;s__	0	0	0	0	0	0	0	0	0	0	0	0	0	305	0	0	0	0	0	0	386	0	0	0	0	0	0	0	0	0	0	0	0	1044	0	0	0	0	0	0	0
d__Bacteria;p__Firmicutes;c__Bacilli;o__Acholeplasmatales;f__Anaeroplasmataceae;g__UMGS268;s__	0	0	0	0	0	0	0	0	0	0	0	0	0	329	0	0	0	0	0	0	0	0	0	0	0	0	0	0	829	0	0	955	989	0	0	1083	1130	0	1186	0	0
d__Bacteria;p__Firmicutes;c__Bacilli;o__RF39;f__UBA660;g__;s__	0	0	0	0	0	0	0	0	0	0	0	0	0	325	0	0	0	0	0	0	0	0	0	0	0	0	0	797	0	0	0	0	0	0	0	0	0	0	0	0	0
d__Bacteria;p__Firmicutes;c__Bacilli;o__RF39;f__UBA660;g__UMGS1217;s__	0	0	0	0	0	0	0	0	0	0	0	0	0	333	0	0	0	0	0	0	0	0	0	0	0	0	0	0	0	891	0	0	0	1017	0	0	0	0	0	0	0
d__Bacteria;p__Actinobacteriota;c__Coriobacteriia;o__Coriobacteriales;f__Atopobiaceae;g__NM07-P-09;s__NM07-P-09	0	0	0	0	0	0	0	0	0	0	0	0	0	0	0	345	0	0	0	0	0	587	0	647	710	0	763	779	0	465	0	945	0	0	0	0	0	0	0	1232	0
d__Bacteria;p__Firmicutes_A;c__Clostridia;o__Lachnospirales;f__Lachnospiraceae;g__TF01-11;s__TF01-11	0	0	0	0	0	0	0	0	0	0	0	0	0	0	0	337	0	0	490	0	0	0	0	0	0	0	0	0	0	0	0	0	0	0	0	0	0	0	0	0	0
d__Bacteria;p__Firmicutes_A;c__Clostridia;o__TANB77;f__CAG-508;g__UMGS1781;s__	0	0	0	0	0	0	0	0	0	0	0	0	0	0	0	368	0	0	0	0	0	0	0	0	0	0	0	0	0	0	0	0	0	0	0	0	0	0	0	0	0
d__Bacteria;p__Firmicutes_A;c__Clostridia;o__Lachnospirales;f__Lachnospiraceae;g__;s__	0	0	0	0	0	0	0	0	0	0	0	0	0	0	0	0	400	0	0	0	0	0	0	0	0	0	0	0	0	0	903	0	0	2077	0	0	0	0	0	0	0
d__Bacteria;p__Firmicutes_A;c__Clostridia;o__Lachnospirales;f__Lachnospiraceae;g__CAG-95;s__CAG-95	0	0	0	0	0	0	0	0	0	0	0	0	0	0	0	0	413	0	0	507	538	0	0	0	0	718	0	0	0	0	0	0	1008	0	624	1099	0	0	0	0	0
d__Bacteria;p__Firmicutes_A;c__Clostridia;o__Lachnospirales;f__Lachnospiraceae;g__UBA3402;s__UBA3402	0	0	0	0	0	0	0	0	0	0	0	0	0	0	0	0	430	0	0	0	0	0	0	0	0	0	0	0	0	0	0	0	0	0	0	0	0	0	0	0	0
d__Bacteria;p__Firmicutes_A;c__Clostridia;o__TANB77;f__CAG-508;g__HGM13634;s__	0	0	0	0	0	0	0	0	0	0	0	0	0	0	0	0	396	0	0	0	0	0	0	655	0	0	0	0	0	0	0	0	0	0	0	0	0	0	0	0	0
d__Bacteria;p__Firmicutes_A;c__Clostridia;o__Lachnospirales;f__Lachnospiraceae;g__COE1;s__	0	0	0	0	0	0	0	0	0	0	0	0	0	0	0	0	0	0	0	519	0	0	0	0	0	0	0	0	1670	0	918	960	0	0	0	0	0	0	1181	0	0
d__Bacteria;p__Firmicutes_A;c__Clostridia;o__Lachnospirales;f__Lachnospiraceae;g__UBA3402;s__	0	0	0	0	0	0	0	0	0	0	0	0	0	0	0	0	0	0	0	0	539	0	0	0	0	0	0	0	0	0	0	0	0	0	0	0	0	0	0	0	0
d__Bacteria;p__Firmicutes_A;c__Clostridia;o__Lachnospirales;f__Lachnospiraceae;g__Eubacterium_F;s__	0	0	0	0	0	0	0	0	0	0	0	0	0	0	0	0	0	0	0	0	0	584	0	0	692	0	0	0	821	0	0	0	0	0	0	0	0	1167	0	1222	0
d__Bacteria;p__Firmicutes_A;c__Clostridia;o__Oscillospirales;f__Oscillospiraceae;g__Dysosmobacter;s__	0	0	0	0	0	0	0	0	0	0	0	0	0	0	0	0	0	0	0	0	0	576	0	0	0	0	0	0	0	0	0	948	988	0	0	1085	0	0	0	0	0
d__Bacteria;p__Actinobacteriota;c__Actinomycetia;o__Actinomycetales;f__Bifidobacteriaceae;g__Bifidobacterium;s__Bifidobacterium	0	0	0	0	0	0	0	0	0	0	0	0	0	0	0	0	0	0	0	0	0	0	616	652	688	0	753	0	0	0	0	0	0	0	0	0	0	0	0	0	0
d__Bacteria;p__Firmicutes_A;c__Clostridia;o__Lachnospirales;f__Lachnospiraceae;g__UBA9502;s__UBA9502	0	0	0	0	0	0	0	0	0	0	0	0	0	0	0	0	0	0	0	0	0	0	0	0	0	731	0	0	0	0	0	0	0	0	0	0	0	0	0	0	0
d__Bacteria;p__Firmicutes_A;c__Clostridia;o__TANB77;f__;g__;s__	0	0	0	0	0	0	0	0	0	0	0	0	0	0	0	0	0	0	0	0	0	0	0	0	0	737	0	0	0	0	0	0	0	0	0	0	0	0	0	0	0
d__Bacteria;p__Bacteroidota;c__Bacteroidia;o__Bacteroidales;f__Bacteroidaceae;g__;s__	0	0	0	0	0	0	0	0	0	0	0	0	0	0	0	0	0	0	0	0	0	0	0	0	0	0	766	0	0	0	0	0	0	0	0	0	0	0	0	0	0
d__Bacteria;p__Firmicutes_A;c__Clostridia;o__TANB77;f__CAG-465;g__;s__	0	0	0	0	0	0	0	0	0	0	0	0	0	0	0	0	0	0	0	0	0	0	0	0	0	0	146	0	0	0	0	0	0	0	0	0	0	0	0	0	0
d__Bacteria;p__Actinobacteriota;c__Coriobacteriia;o__Coriobacteriales;f__Atopobiaceae;g__NM07-P-09;s__	0	0	0	0	0	0	0	0	0	0	0	0	0	0	0	0	0	0	0	0	0	0	0	0	0	0	0	0	830	0	0	0	0	0	0	0	0	0	0	0	0
d__Bacteria;p__Firmicutes_A;c__Clostridia_A;o__Christensenellales;f__CAG-552;g__;s__	0	0	0	0	0	0	0	0	0	0	0	0	0	0	0	0	0	0	0	0	0	0	0	0	0	0	0	0	851	0	0	943	0	2060	0	0	0	0	0	0	0
d__Bacteria;p__Firmicutes_A;c__Clostridia;o__Lachnospirales;f__;g__;s__	0	0	0	0	0	0	0	0	0	0	0	0	0	0	0	0	0	0	0	0	0	0	0	0	0	0	0	0	0	0	922	0	0	0	0	0	0	0	0	0	0
d__Bacteria;p__Firmicutes_A;c__Clostridia;o__Lachnospirales;f__Lachnospiraceae;g__Acetatifactor;s__Acetatifactor	0	0	0	0	0	0	0	0	0	0	0	0	0	0	0	0	0	0	0	0	0	0	0	0	0	0	0	0	0	0	910	0	0	0	0	0	0	0	0	0	0
d__Bacteria;p__Bacteroidota;c__Bacteroidia;o__Bacteroidales;f__Muribaculaceae;g__;s__	0	0	0	0	0	0	0	0	0	0	0	0	0	0	0	0	0	0	0	0	0	0	0	0	0	0	0	0	0	0	0	972	0	1040	0	0	0	0	0	0	0
d__Bacteria;p__Firmicutes_A;c__Clostridia;o__Lachnospirales;f__Anaerotignaceae;g__ASF356;s__	0	0	0	0	0	0	0	0	0	0	0	0	0	0	0	0	0	0	0	0	0	0	0	0	0	0	0	0	0	0	0	226	0	0	0	0	0	0	0	0	0
d__Bacteria;p__Firmicutes_A;c__Clostridia;o__Lachnospirales;f__Lachnospiraceae;g__14-2;s__14-2	0	0	0	0	0	0	0	0	0	0	0	0	0	0	0	0	0	0	0	0	0	0	0	0	0	0	0	0	0	0	0	963	0	0	0	0	0	1169	0	0	0
d__Bacteria;p__Firmicutes_A;c__Clostridia;o__Lachnospirales;f__Lachnospiraceae;g__Lachnospira;s__	0	0	0	0	0	0	0	0	0	0	0	0	0	0	0	0	0	0	0	0	0	0	0	0	0	0	0	0	0	0	0	957	0	0	0	0	0	0	0	0	0
d__Bacteria;p__Firmicutes_A;c__Clostridia;o__Lachnospirales;f__Lachnospiraceae;g__CAG-95;s__	0	0	0	0	0	0	0	0	0	0	0	0	0	0	0	0	0	0	0	0	0	0	0	0	0	0	0	0	0	0	0	0	1003	0	0	0	0	1168	0	0	0
d__Bacteria;p__Firmicutes_A;c__Clostridia;o__Lachnospirales;f__Lachnospiraceae;g__VSOB01;s__VSOB01	0	0	0	0	0	0	0	0	0	0	0	0	0	0	0	0	0	0	0	0	0	0	0	0	0	0	0	0	0	0	0	0	995	0	0	0	0	0	0	0	0
d__Bacteria;p__Firmicutes_A;c__Clostridia_A;o__Christensenellales;f__Borkfalkiaceae;g__UBA11940;s__UBA11940	0	0	0	0	0	0	0	0	0	0	0	0	0	0	0	0	0	0	0	0	0	0	0	0	0	0	0	0	0	0	0	0	0	0	1062	0	0	0	0	0	0
d__Bacteria;p__Bacteroidota;c__Bacteroidia;o__Bacteroidales;f__Muribaculaceae;g__Duncaniella;s__	0	0	0	0	0	0	0	0	0	0	0	0	0	0	0	0	0	0	0	0	0	0	0	0	0	0	0	0	0	0	0	0	0	0	0	0	0	0	0	1228	0
d__Bacteria;p__Firmicutes_A;c__Clostridia;o__Lachnospirales;f__Lachnospiraceae;g__Anaerocolumna;s__Anaerocolumna	0	0	0	0	0	0	0	0	0	0	0	0	0	0	0	0	0	0	0	0	0	0	0	0	0	0	0	0	0	0	0	0	0	0	0	0	0	0	0	0	1250
d__Bacteria;p__Firmicutes_A;c__Clostridia;o__Lachnospirales;f__Lachnospiraceae;g__MD308;s__MD308	0	0	0	0	0	0	0	0	0	0	0	0	0	0	0	0	0	0	0	0	0	0	0	0	0	0	0	0	0	0	0	0	0	0	0	0	0	0	0	0	1243
d__Bacteria;p__Firmicutes_A;c__Clostridia;o__Lachnospirales;f__Lachnospiraceae;g__UBA7160;s__UBA7160	0	0	0	0	0	0	0	0	0	0	0	0	0	0	0	0	0	0	0	0	0	0	0	0	0	0	0	0	0	0	0	0	0	0	0	0	0	0	0	0	1244
d__Bacteria;p__Firmicutes_A;c__Clostridia;o__Lachnospirales;f__UBA1390;g__;s__	0	0	0	0	0	0	0	0	0	0	0	0	0	0	0	0	0	0	0	0	0	0	0	0	0	0	0	0	0	0	0	0	0	0	0	0	0	0	0	0	1263
d__Bacteria;p__Firmicutes_A;c__Clostridia;o__Oscillospirales;f__Butyricicoccaceae;g__QXXE01;s__QXXE01	0	0	0	0	0	0	0	0	0	0	0	0	0	0	0	0	0	0	0	0	0	0	0	0	0	0	0	0	0	0	0	0	0	0	0	0	0	0	0	0	1266
d__Bacteria;p__Firmicutes_A;c__Clostridia;o__Oscillospirales;f__Oscillospiraceae;g__Flavonifractor;s__	0	0	0	0	0	0	0	0	0	0	0	0	0	0	0	0	0	0	0	0	0	0	0	0	0	0	0	0	0	0	0	0	0	0	0	0	0	0	0	0	1257
d__Bacteria;p__Firmicutes_A;c__Clostridia;o__Oscillospirales;f__Oscillospiraceae;g__Marseille-P3106;s__	0	0	0	0	0	0	0	0	0	0	0	0	0	0	0	0	0	0	0	0	0	0	0	0	0	0	0	0	0	0	0	0	0	0	0	0	0	0	0	0	1268
d__Bacteria;p__Firmicutes;c__Bacilli;o__Erysipelotrichales;f__Erysipelotrichaceae;g__;s__	0	0	0	0	0	0	0	0	0	0	0	0	0	0	0	0	0	0	0	0	0	0	0	0	0	0	0	0	0	0	0	0	0	0	0	0	0	0	0	0	1270
d__Bacteria;p__Firmicutes;c__Bacilli;o__Haloplasmatales_A;f__Turicibacteraceae;g__Turicibacter;s__Turicibacter	0	0	0	0	0	0	0	0	0	0	0	0	0	0	0	0	0	0	0	0	0	0	0	0	0	0	0	0	0	0	0	0	0	0	0	0	0	0	0	0	1265
d__Bacteria;p__Firmicutes;c__Bacilli;o__Lactobacillales;f__Enterococcaceae;g__Enterococcus;s__Enterococcus	0	0	0	0	0	0	0	0	0	0	0	0	0	0	0	0	0	0	0	0	0	0	0	0	0	0	0	0	0	0	0	0	0	0	0	0	0	0	0	0	1255
Counts for metaviralspades
Contig	Contig_ID	ORF	ORF_ID	ARG	ARG_SNPs	AMR_category	AMR_sub_class	Resistance_mechanism	Database	MGE_prediction	M10day0MG
NODE_100_length_22850_cov_6.476090_cutoff_5_type_linears	115	115_1	3187	-	-	-	-	-	-	chromosome	M10day0MG
NODE_100_length_22850_cov_6.476090_cutoff_5_type_linears	115	115_10	3196	-	-	-	-	-	-	chromosome	M10day0MG
NODE_100_length_22850_cov_6.476090_cutoff_5_type_linears	115	115_11	3197	-	-	-	-	-	-	chromosome	M10day0MG
NODE_100_length_22850_cov_6.476090_cutoff_5_type_linears	115	115_12	3198	-	-	-	-	-	-	chromosome	M10day0MG
NODE_100_length_22850_cov_6.476090_cutoff_5_type_linears	115	115_13	3199	-	-	-	-	-	-	chromosome	M10day0MG
NODE_100_length_22850_cov_6.476090_cutoff_5_type_linears	115	115_14	3200	-	-	-	-	-	-	chromosome	M10day0MG
NODE_100_length_22850_cov_6.476090_cutoff_5_type_linears	115	115_15	3201	-	-	-	-	-	-	chromosome	M10day0MG
NODE_100_length_22850_cov_6.476090_cutoff_5_type_linears	115	115_16	3202	-	-	-	-	-	-	chromosome	M10day0MG
NODE_100_length_22850_cov_6.476090_cutoff_5_type_linears	115	115_17	3203	-	-	-	-	-	-	chromosome	M10day0MG
NODE_100_length_22850_cov_6.476090_cutoff_5_type_linears	115	115_18	3204	-	-	-	-	-	-	chromosome	M10day0MG
NODE_100_length_22850_cov_6.476090_cutoff_5_type_linears	115	115_19	3205	-	-	-	-	-	-	chromosome	M10day0MG
NODE_100_length_22850_cov_6.476090_cutoff_5_type_linears	115	115_2	3188	-	-	-	-	-	-	chromosome	M10day0MG
NODE_100_length_22850_cov_6.476090_cutoff_5_type_linears	115	115_3	3189	-	-	-	-	-	-	chromosome	M10day0MG
NODE_100_length_22850_cov_6.476090_cutoff_5_type_linears	115	115_4	3190	-	-	-	-	-	-	chromosome	M10day0MG
NODE_100_length_22850_cov_6.476090_cutoff_5_type_linears	115	115_5	3191	-	-	-	-	-	-	chromosome	M10day0MG
NODE_100_length_22850_cov_6.476090_cutoff_5_type_linears	115	115_6	3192	-	-	-	-	-	-	chromosome	M10day0MG
NODE_100_length_22850_cov_6.476090_cutoff_5_type_linears	115	115_7	3193	-	-	-	-	-	-	chromosome	M10day0MG
NODE_100_length_22850_cov_6.476090_cutoff_5_type_linears	115	115_8	3194	-	-	-	-	-	-	chromosome	M10day0MG
NODE_100_length_22850_cov_6.476090_cutoff_5_type_linears	115	115_9	3195	-	-	-	-	-	-	chromosome	M10day0MG
NODE_101_length_22730_cov_6.640357_cutoff_5_type_linears	116	116_1	3206	-	-	-	-	-	-	chromosome	M10day0MG
NODE_101_length_22730_cov_6.640357_cutoff_5_type_linears	116	116_10	3215	-	-	-	-	-	-	chromosome	M10day0MG
NODE_101_length_22730_cov_6.640357_cutoff_5_type_linears	116	116_11	3216	-	-	-	-	-	-	chromosome	M10day0MG
NODE_101_length_22730_cov_6.640357_cutoff_5_type_linears	116	116_12	3217	-	-	-	-	-	-	chromosome	M10day0MG
NODE_101_length_22730_cov_6.640357_cutoff_5_type_linears	116	116_13	3218	-	-	-	-	-	-	chromosome	M10day0MG
NODE_101_length_22730_cov_6.640357_cutoff_5_type_linears	116	116_14	3219	-	-	-	-	-	-	chromosome	M10day0MG
NODE_101_length_22730_cov_6.640357_cutoff_5_type_linears	116	116_15	3220	-	-	-	-	-	-	chromosome	M10day0MG
NODE_101_length_22730_cov_6.640357_cutoff_5_type_linears	116	116_16	3221	-	-	-	-	-	-	chromosome	M10day0MG
NODE_101_length_22730_cov_6.640357_cutoff_5_type_linears	116	116_17	3222	-	-	-	-	-	-	chromosome	M10day0MG
NODE_101_length_22730_cov_6.640357_cutoff_5_type_linears	116	116_18	3223	-	-	-	-	-	-	chromosome	M10day0MG
NODE_101_length_22730_cov_6.640357_cutoff_5_type_linears	116	116_19	3224	-	-	-	-	-	-	chromosome	M10day0MG
NODE_101_length_22730_cov_6.640357_cutoff_5_type_linears	116	116_2	3207	-	-	-	-	-	-	chromosome	M10day0MG
NODE_101_length_22730_cov_6.640357_cutoff_5_type_linears	116	116_3	3208	-	-	-	-	-	-	chromosome	M10day0MG
NODE_101_length_22730_cov_6.640357_cutoff_5_type_linears	116	116_4	3209	-	-	-	-	-	-	chromosome	M10day0MG
NODE_101_length_22730_cov_6.640357_cutoff_5_type_linears	116	116_5	3210	-	-	-	-	-	-	chromosome	M10day0MG
NODE_101_length_22730_cov_6.640357_cutoff_5_type_linears	116	116_6	3211	-	-	-	-	-	-	chromosome	M10day0MG
NODE_101_length_22730_cov_6.640357_cutoff_5_type_linears	116	116_7	3212	-	-	-	-	-	-	chromosome	M10day0MG
NODE_101_length_22730_cov_6.640357_cutoff_5_type_linears	116	116_8	3213	-	-	-	-	-	-	chromosome	M10day0MG
NODE_101_length_22730_cov_6.640357_cutoff_5_type_linears	116	116_9	3214	-	-	-	-	-	-	chromosome	M10day0MG
NODE_102_length_22585_cov_11.142438_cutoff_5_type_linears	117	117_1	3225	-	-	-	-	-	-	chromosome	M10day0MG
NODE_102_length_22585_cov_11.142438_cutoff_5_type_linears	117	117_10	3234	-	-	-	-	-	-	chromosome	M10day0MG
NODE_102_length_22585_cov_11.142438_cutoff_5_type_linears	117	117_11	3235	-	-	-	-	-	-	chromosome	M10day0MG
NODE_102_length_22585_cov_11.142438_cutoff_5_type_linears	117	117_12	3236	-	-	-	-	-	-	chromosome	M10day0MG
NODE_102_length_22585_cov_11.142438_cutoff_5_type_linears	117	117_13	3237	-	-	-	-	-	-	chromosome	M10day0MG
NODE_102_length_22585_cov_11.142438_cutoff_5_type_linears	117	117_14	3238	-	-	-	-	-	-	chromosome	M10day0MG
NODE_102_length_22585_cov_11.142438_cutoff_5_type_linears	117	117_15	3239	-	-	-	-	-	-	chromosome	M10day0MG
NODE_102_length_22585_cov_11.142438_cutoff_5_type_linears	117	117_16	3240	-	-	-	-	-	-	chromosome	M10day0MG
NODE_102_length_22585_cov_11.142438_cutoff_5_type_linears	117	117_17	3241	-	-	-	-	-	-	chromosome	M10day0MG
NODE_102_length_22585_cov_11.142438_cutoff_5_type_linears	117	117_18	3242	-	-	-	-	-	-	chromosome	M10day0MG
NODE_102_length_22585_cov_11.142438_cutoff_5_type_linears	117	117_19	3243	-	-	-	-	-	-	chromosome	M10day0MG
NODE_102_length_22585_cov_11.142438_cutoff_5_type_linears	117	117_2	3226	-	-	-	-	-	-	chromosome	M10day0MG
NODE_102_length_22585_cov_11.142438_cutoff_5_type_linears	117	117_20	3244	-	-	-	-	-	-	chromosome	M10day0MG
NODE_102_length_22585_cov_11.142438_cutoff_5_type_linears	117	117_3	3227	-	-	-	-	-	-	chromosome	M10day0MG
NODE_102_length_22585_cov_11.142438_cutoff_5_type_linears	117	117_4	3228	-	-	-	-	-	-	chromosome	M10day0MG
NODE_102_length_22585_cov_11.142438_cutoff_5_type_linears	117	117_5	3229	-	-	-	-	-	-	chromosome	M10day0MG
NODE_102_length_22585_cov_11.142438_cutoff_5_type_linears	117	117_6	3230	-	-	-	-	-	-	chromosome	M10day0MG
NODE_102_length_22585_cov_11.142438_cutoff_5_type_linears	117	117_7	3231	-	-	-	-	-	-	chromosome	M10day0MG
NODE_102_length_22585_cov_11.142438_cutoff_5_type_linears	117	117_8	3232	-	-	-	-	-	-	chromosome	M10day0MG
NODE_102_length_22585_cov_11.142438_cutoff_5_type_linears	117	117_9	3233	-	-	-	-	-	-	chromosome	M10day0MG
NODE_103_length_22544_cov_11.216762_cutoff_5_type_linears	118	118_1	3245	-	-	-	-	-	-	chromosome	M10day0MG
NODE_103_length_22544_cov_11.216762_cutoff_5_type_linears	118	118_10	3254	-	-	-	-	-	-	chromosome	M10day0MG
NODE_103_length_22544_cov_11.216762_cutoff_5_type_linears	118	118_11	3255	-	-	-	-	-	-	chromosome	M10day0MG
NODE_103_length_22544_cov_11.216762_cutoff_5_type_linears	118	118_12	3256	-	-	-	-	-	-	chromosome	M10day0MG
NODE_103_length_22544_cov_11.216762_cutoff_5_type_linears	118	118_13	3257	-	-	-	-	-	-	chromosome	M10day0MG
NODE_103_length_22544_cov_11.216762_cutoff_5_type_linears	118	118_14	3258	-	-	-	-	-	-	chromosome	M10day0MG
NODE_103_length_22544_cov_11.216762_cutoff_5_type_linears	118	118_15	3259	-	-	-	-	-	-	chromosome	M10day0MG
NODE_103_length_22544_cov_11.216762_cutoff_5_type_linears	118	118_16	3260	-	-	-	-	-	-	chromosome	M10day0MG
NODE_103_length_22544_cov_11.216762_cutoff_5_type_linears	118	118_17	3261	-	-	-	-	-	-	chromosome	M10day0MG
NODE_103_length_22544_cov_11.216762_cutoff_5_type_linears	118	118_18	3262	-	-	-	-	-	-	chromosome	M10day0MG
NODE_103_length_22544_cov_11.216762_cutoff_5_type_linears	118	118_19	3263	-	-	-	-	-	-	chromosome	M10day0MG
NODE_103_length_22544_cov_11.216762_cutoff_5_type_linears	118	118_2	3246	-	-	-	-	-	-	chromosome	M10day0MG
NODE_103_length_22544_cov_11.216762_cutoff_5_type_linears	118	118_3	3247	-	-	-	-	-	-	chromosome	M10day0MG
NODE_103_length_22544_cov_11.216762_cutoff_5_type_linears	118	118_4	3248	-	-	-	-	-	-	chromosome	M10day0MG
NODE_103_length_22544_cov_11.216762_cutoff_5_type_linears	118	118_5	3249	-	-	-	-	-	-	chromosome	M10day0MG
NODE_103_length_22544_cov_11.216762_cutoff_5_type_linears	118	118_6	3250	-	-	-	-	-	-	chromosome	M10day0MG
NODE_103_length_22544_cov_11.216762_cutoff_5_type_linears	118	118_7	3251	-	-	-	-	-	-	chromosome	M10day0MG
NODE_103_length_22544_cov_11.216762_cutoff_5_type_linears	118	118_8	3252	-	-	-	-	-	-	chromosome	M10day0MG
NODE_103_length_22544_cov_11.216762_cutoff_5_type_linears	118	118_9	3253	-	-	-	-	-	-	chromosome	M10day0MG
NODE_104_length_22499_cov_8.475515_cutoff_5_type_linears	119	119_1	3264	-	-	-	-	-	-	plasmid	M10day0MG
NODE_104_length_22499_cov_8.475515_cutoff_5_type_linears	119	119_10	3273	-	-	-	-	-	-	plasmid	M10day0MG
NODE_104_length_22499_cov_8.475515_cutoff_5_type_linears	119	119_11	3274	-	-	-	-	-	-	plasmid	M10day0MG
NODE_104_length_22499_cov_8.475515_cutoff_5_type_linears	119	119_12	3275	-	-	-	-	-	-	plasmid	M10day0MG
NODE_104_length_22499_cov_8.475515_cutoff_5_type_linears	119	119_13	3276	-	-	-	-	-	-	plasmid	M10day0MG
NODE_104_length_22499_cov_8.475515_cutoff_5_type_linears	119	119_14	3277	-	-	-	-	-	-	plasmid	M10day0MG
NODE_104_length_22499_cov_8.475515_cutoff_5_type_linears	119	119_15	3278	-	-	-	-	-	-	plasmid	M10day0MG
NODE_104_length_22499_cov_8.475515_cutoff_5_type_linears	119	119_16	3279	-	-	-	-	-	-	plasmid	M10day0MG
NODE_104_length_22499_cov_8.475515_cutoff_5_type_linears	119	119_17	3280	-	-	-	-	-	-	plasmid	M10day0MG
NODE_104_length_22499_cov_8.475515_cutoff_5_type_linears	119	119_18	3281	-	-	-	-	-	-	plasmid	M10day0MG
NODE_104_length_22499_cov_8.475515_cutoff_5_type_linears	119	119_19	3282	-	-	-	-	-	-	plasmid	M10day0MG
NODE_104_length_22499_cov_8.475515_cutoff_5_type_linears	119	119_2	3265	-	-	-	-	-	-	plasmid	M10day0MG
NODE_104_length_22499_cov_8.475515_cutoff_5_type_linears	119	119_20	3283	-	-	-	-	-	-	plasmid	M10day0MG
NODE_104_length_22499_cov_8.475515_cutoff_5_type_linears	119	119_21	3284	-	-	-	-	-	-	plasmid	M10day0MG
NODE_104_length_22499_cov_8.475515_cutoff_5_type_linears	119	119_3	3266	-	-	-	-	-	-	plasmid	M10day0MG
NODE_104_length_22499_cov_8.475515_cutoff_5_type_linears	119	119_4	3267	-	-	-	-	-	-	plasmid	M10day0MG
NODE_104_length_22499_cov_8.475515_cutoff_5_type_linears	119	119_5	3268	-	-	-	-	-	-	plasmid	M10day0MG
NODE_104_length_22499_cov_8.475515_cutoff_5_type_linears	119	119_6	3269	-	-	-	-	-	-	plasmid	M10day0MG
NODE_104_length_22499_cov_8.475515_cutoff_5_type_linears	119	119_7	3270	-	-	-	-	-	-	plasmid	M10day0MG
NODE_104_length_22499_cov_8.475515_cutoff_5_type_linears	119	119_8	3271	-	-	-	-	-	-	plasmid	M10day0MG
NODE_104_length_22499_cov_8.475515_cutoff_5_type_linears	119	119_9	3272	-	-	-	-	-	-	plasmid	M10day0MG
NODE_105_length_22378_cov_7.173355_cutoff_5_type_linears	120	120_1	3285	-	-	-	-	-	-	chromosome	M10day0MG
NODE_105_length_22378_cov_7.173355_cutoff_5_type_linears	120	120_10	3294	-	-	-	-	-	-	chromosome	M10day0MG
NODE_105_length_22378_cov_7.173355_cutoff_5_type_linears	120	120_11	3295	-	-	-	-	-	-	chromosome	M10day0MG
NODE_105_length_22378_cov_7.173355_cutoff_5_type_linears	120	120_12	3296	-	-	-	-	-	-	chromosome	M10day0MG
NODE_105_length_22378_cov_7.173355_cutoff_5_type_linears	120	120_13	3297	-	-	-	-	-	-	chromosome	M10day0MG
NODE_105_length_22378_cov_7.173355_cutoff_5_type_linears	120	120_14	3298	-	-	-	-	-	-	chromosome	M10day0MG
NODE_105_length_22378_cov_7.173355_cutoff_5_type_linears	120	120_15	3299	-	-	-	-	-	-	chromosome	M10day0MG
NODE_105_length_22378_cov_7.173355_cutoff_5_type_linears	120	120_16	3300	-	-	-	-	-	-	chromosome	M10day0MG
NODE_105_length_22378_cov_7.173355_cutoff_5_type_linears	120	120_17	3301	-	-	-	-	-	-	chromosome	M10day0MG
NODE_105_length_22378_cov_7.173355_cutoff_5_type_linears	120	120_2	3286	-	-	-	-	-	-	chromosome	M10day0MG
NODE_105_length_22378_cov_7.173355_cutoff_5_type_linears	120	120_3	3287	-	-	-	-	-	-	chromosome	M10day0MG
NODE_105_length_22378_cov_7.173355_cutoff_5_type_linears	120	120_4	3288	-	-	-	-	-	-	chromosome	M10day0MG
NODE_105_length_22378_cov_7.173355_cutoff_5_type_linears	120	120_5	3289	-	-	-	-	-	-	chromosome	M10day0MG
NODE_105_length_22378_cov_7.173355_cutoff_5_type_linears	120	120_6	3290	-	-	-	-	-	-	chromosome	M10day0MG
NODE_105_length_22378_cov_7.173355_cutoff_5_type_linears	120	120_7	3291	-	-	-	-	-	-	chromosome	M10day0MG
NODE_105_length_22378_cov_7.173355_cutoff_5_type_linears	120	120_8	3292	-	-	-	-	-	-	chromosome	M10day0MG
NODE_105_length_22378_cov_7.173355_cutoff_5_type_linears	120	120_9	3293	-	-	-	-	-	-	chromosome	M10day0MG
NODE_106_length_22205_cov_11.809382_cutoff_5_type_linears	121	121_1	3302	-	-	-	-	-	-	chromosome	M10day0MG
NODE_106_length_22205_cov_11.809382_cutoff_5_type_linears	121	121_10	3311	-	-	-	-	-	-	chromosome	M10day0MG
NODE_106_length_22205_cov_11.809382_cutoff_5_type_linears	121	121_11	3312	-	-	-	-	-	-	chromosome	M10day0MG
NODE_106_length_22205_cov_11.809382_cutoff_5_type_linears	121	121_12	3313	-	-	-	-	-	-	chromosome	M10day0MG
NODE_106_length_22205_cov_11.809382_cutoff_5_type_linears	121	121_13	3314	-	-	-	-	-	-	chromosome	M10day0MG
NODE_106_length_22205_cov_11.809382_cutoff_5_type_linears	121	121_14	3315	-	-	-	-	-	-	chromosome	M10day0MG
NODE_106_length_22205_cov_11.809382_cutoff_5_type_linears	121	121_15	3316	-	-	-	-	-	-	chromosome	M10day0MG
NODE_106_length_22205_cov_11.809382_cutoff_5_type_linears	121	121_16	3317	-	-	-	-	-	-	chromosome	M10day0MG
NODE_106_length_22205_cov_11.809382_cutoff_5_type_linears	121	121_17	3318	-	-	-	-	-	-	chromosome	M10day0MG
NODE_106_length_22205_cov_11.809382_cutoff_5_type_linears	121	121_18	3319	-	-	-	-	-	-	chromosome	M10day0MG
NODE_106_length_22205_cov_11.809382_cutoff_5_type_linears	121	121_19	3320	-	-	-	-	-	-	chromosome	M10day0MG
NODE_106_length_22205_cov_11.809382_cutoff_5_type_linears	121	121_2	3303	-	-	-	-	-	-	chromosome	M10day0MG
NODE_106_length_22205_cov_11.809382_cutoff_5_type_linears	121	121_3	3304	-	-	-	-	-	-	chromosome	M10day0MG
NODE_106_length_22205_cov_11.809382_cutoff_5_type_linears	121	121_4	3305	-	-	-	-	-	-	chromosome	M10day0MG
NODE_106_length_22205_cov_11.809382_cutoff_5_type_linears	121	121_5	3306	-	-	-	-	-	-	chromosome	M10day0MG
NODE_106_length_22205_cov_11.809382_cutoff_5_type_linears	121	121_6	3307	-	-	-	-	-	-	chromosome	M10day0MG
NODE_106_length_22205_cov_11.809382_cutoff_5_type_linears	121	121_7	3308	-	-	-	-	-	-	chromosome	M10day0MG
NODE_106_length_22205_cov_11.809382_cutoff_5_type_linears	121	121_8	3309	-	-	-	-	-	-	chromosome	M10day0MG
NODE_106_length_22205_cov_11.809382_cutoff_5_type_linears	121	121_9	3310	-	-	-	-	-	-	chromosome	M10day0MG
NODE_107_length_22170_cov_7.144028_cutoff_5_type_linears	122	122_1	3321	-	-	-	-	-	-	unclassified	M10day0MG
NODE_107_length_22170_cov_7.144028_cutoff_5_type_linears	122	122_10	3330	-	-	-	-	-	-	unclassified	M10day0MG
NODE_107_length_22170_cov_7.144028_cutoff_5_type_linears	122	122_11	3331	-	-	-	-	-	-	unclassified	M10day0MG
NODE_107_length_22170_cov_7.144028_cutoff_5_type_linears	122	122_12	3332	-	-	-	-	-	-	unclassified	M10day0MG
NODE_107_length_22170_cov_7.144028_cutoff_5_type_linears	122	122_13	3333	-	-	-	-	-	-	unclassified	M10day0MG
NODE_107_length_22170_cov_7.144028_cutoff_5_type_linears	122	122_14	3334	-	-	-	-	-	-	unclassified	M10day0MG
NODE_107_length_22170_cov_7.144028_cutoff_5_type_linears	122	122_15	3335	-	-	-	-	-	-	unclassified	M10day0MG
NODE_107_length_22170_cov_7.144028_cutoff_5_type_linears	122	122_16	3336	-	-	-	-	-	-	unclassified	M10day0MG
NODE_107_length_22170_cov_7.144028_cutoff_5_type_linears	122	122_17	3337	-	-	-	-	-	-	unclassified	M10day0MG
NODE_107_length_22170_cov_7.144028_cutoff_5_type_linears	122	122_18	3338	-	-	-	-	-	-	unclassified	M10day0MG
NODE_107_length_22170_cov_7.144028_cutoff_5_type_linears	122	122_2	3322	-	-	-	-	-	-	unclassified	M10day0MG
NODE_107_length_22170_cov_7.144028_cutoff_5_type_linears	122	122_3	3323	-	-	-	-	-	-	unclassified	M10day0MG
NODE_107_length_22170_cov_7.144028_cutoff_5_type_linears	122	122_4	3324	-	-	-	-	-	-	unclassified	M10day0MG
NODE_107_length_22170_cov_7.144028_cutoff_5_type_linears	122	122_5	3325	-	-	-	-	-	-	unclassified	M10day0MG
NODE_107_length_22170_cov_7.144028_cutoff_5_type_linears	122	122_6	3326	-	-	-	-	-	-	unclassified	M10day0MG
NODE_107_length_22170_cov_7.144028_cutoff_5_type_linears	122	122_7	3327	-	-	-	-	-	-	unclassified	M10day0MG
NODE_107_length_22170_cov_7.144028_cutoff_5_type_linears	122	122_8	3328	-	-	-	-	-	-	unclassified	M10day0MG
NODE_107_length_22170_cov_7.144028_cutoff_5_type_linears	122	122_9	3329	-	-	-	-	-	-	unclassified	M10day0MG
NODE_108_length_21815_cov_9.210967_cutoff_5_type_linears	123	123_1	3339	-	-	-	-	-	-	chromosome	M10day0MG
NODE_108_length_21815_cov_9.210967_cutoff_5_type_linears	123	123_10	3348	-	-	-	-	-	-	chromosome	M10day0MG
NODE_108_length_21815_cov_9.210967_cutoff_5_type_linears	123	123_11	3349	-	-	-	-	-	-	chromosome	M10day0MG
NODE_108_length_21815_cov_9.210967_cutoff_5_type_linears	123	123_12	3350	-	-	-	-	-	-	chromosome	M10day0MG
NODE_108_length_21815_cov_9.210967_cutoff_5_type_linears	123	123_13	3351	-	-	-	-	-	-	chromosome	M10day0MG
NODE_108_length_21815_cov_9.210967_cutoff_5_type_linears	123	123_14	3352	-	-	-	-	-	-	chromosome	M10day0MG
NODE_108_length_21815_cov_9.210967_cutoff_5_type_linears	123	123_15	3353	-	-	-	-	-	-	chromosome	M10day0MG
NODE_108_length_21815_cov_9.210967_cutoff_5_type_linears	123	123_16	3354	-	-	-	-	-	-	chromosome	M10day0MG
NODE_108_length_21815_cov_9.210967_cutoff_5_type_linears	123	123_17	3355	-	-	-	-	-	-	chromosome	M10day0MG
NODE_108_length_21815_cov_9.210967_cutoff_5_type_linears	123	123_18	3356	-	-	-	-	-	-	chromosome	M10day0MG
NODE_108_length_21815_cov_9.210967_cutoff_5_type_linears	123	123_19	3357	-	-	-	-	-	-	chromosome	M10day0MG
NODE_108_length_21815_cov_9.210967_cutoff_5_type_linears	123	123_2	3340	-	-	-	-	-	-	chromosome	M10day0MG
NODE_108_length_21815_cov_9.210967_cutoff_5_type_linears	123	123_20	3358	-	-	-	-	-	-	chromosome	M10day0MG
NODE_108_length_21815_cov_9.210967_cutoff_5_type_linears	123	123_3	3341	-	-	-	-	-	-	chromosome	M10day0MG
NODE_108_length_21815_cov_9.210967_cutoff_5_type_linears	123	123_4	3342	-	-	-	-	-	-	chromosome	M10day0MG
NODE_108_length_21815_cov_9.210967_cutoff_5_type_linears	123	123_5	3343	-	-	-	-	-	-	chromosome	M10day0MG
NODE_108_length_21815_cov_9.210967_cutoff_5_type_linears	123	123_6	3344	-	-	-	-	-	-	chromosome	M10day0MG
NODE_108_length_21815_cov_9.210967_cutoff_5_type_linears	123	123_7	3345	-	-	-	-	-	-	chromosome	M10day0MG
NODE_108_length_21815_cov_9.210967_cutoff_5_type_linears	123	123_8	3346	-	-	-	-	-	-	chromosome	M10day0MG
NODE_108_length_21815_cov_9.210967_cutoff_5_type_linears	123	123_9	3347	-	-	-	-	-	-	chromosome	M10day0MG
NODE_109_length_21772_cov_8.091588_cutoff_5_type_linears	124	124_1	3359	-	-	-	-	-	-	chromosome	M10day0MG
NODE_109_length_21772_cov_8.091588_cutoff_5_type_linears	124	124_10	3368	-	-	-	-	-	-	chromosome	M10day0MG
NODE_109_length_21772_cov_8.091588_cutoff_5_type_linears	124	124_11	3369	-	-	-	-	-	-	chromosome	M10day0MG
NODE_109_length_21772_cov_8.091588_cutoff_5_type_linears	124	124_12	3370	-	-	-	-	-	-	chromosome	M10day0MG
NODE_109_length_21772_cov_8.091588_cutoff_5_type_linears	124	124_13	3371	-	-	-	-	-	-	chromosome	M10day0MG
NODE_109_length_21772_cov_8.091588_cutoff_5_type_linears	124	124_14	3372	-	-	-	-	-	-	chromosome	M10day0MG
NODE_109_length_21772_cov_8.091588_cutoff_5_type_linears	124	124_2	3360	-	-	-	-	-	-	chromosome	M10day0MG
NODE_109_length_21772_cov_8.091588_cutoff_5_type_linears	124	124_3	3361	-	-	-	-	-	-	chromosome	M10day0MG
NODE_109_length_21772_cov_8.091588_cutoff_5_type_linears	124	124_4	3362	-	-	-	-	-	-	chromosome	M10day0MG
NODE_109_length_21772_cov_8.091588_cutoff_5_type_linears	124	124_5	3363	-	-	-	-	-	-	chromosome	M10day0MG
NODE_109_length_21772_cov_8.091588_cutoff_5_type_linears	124	124_6	3364	ROSA	n/a	peptide	peptide antibiotic	antibiotic efflux	DeepARG	chromosome	M10day0MG
NODE_109_length_21772_cov_8.091588_cutoff_5_type_linears	124	124_7	3365	-	-	-	-	-	-	chromosome	M10day0MG
NODE_109_length_21772_cov_8.091588_cutoff_5_type_linears	124	124_8	3366	-	-	-	-	-	-	chromosome	M10day0MG
NODE_109_length_21772_cov_8.091588_cutoff_5_type_linears	124	124_9	3367	-	-	-	-	-	-	chromosome	M10day0MG
NODE_10_length_53177_cov_11.222524_cutoff_5_type_linears	25	25_1	793	-	-	-	-	-	-	chromosome	M10day0MG
NODE_10_length_53177_cov_11.222524_cutoff_5_type_linears	25	25_10	802	-	-	-	-	-	-	chromosome	M10day0MG
NODE_10_length_53177_cov_11.222524_cutoff_5_type_linears	25	25_11	803	-	-	-	-	-	-	chromosome	M10day0MG
NODE_10_length_53177_cov_11.222524_cutoff_5_type_linears	25	25_12	804	-	-	-	-	-	-	chromosome	M10day0MG
NODE_10_length_53177_cov_11.222524_cutoff_5_type_linears	25	25_13	805	-	-	-	-	-	-	chromosome	M10day0MG
NODE_10_length_53177_cov_11.222524_cutoff_5_type_linears	25	25_14	806	-	-	-	-	-	-	chromosome	M10day0MG
NODE_10_length_53177_cov_11.222524_cutoff_5_type_linears	25	25_15	807	-	-	-	-	-	-	chromosome	M10day0MG
NODE_10_length_53177_cov_11.222524_cutoff_5_type_linears	25	25_16	808	-	-	-	-	-	-	chromosome	M10day0MG
NODE_10_length_53177_cov_11.222524_cutoff_5_type_linears	25	25_17	809	-	-	-	-	-	-	chromosome	M10day0MG
NODE_10_length_53177_cov_11.222524_cutoff_5_type_linears	25	25_18	810	-	-	-	-	-	-	chromosome	M10day0MG
NODE_10_length_53177_cov_11.222524_cutoff_5_type_linears	25	25_19	811	-	-	-	-	-	-	chromosome	M10day0MG
NODE_10_length_53177_cov_11.222524_cutoff_5_type_linears	25	25_2	794	-	-	-	-	-	-	chromosome	M10day0MG
NODE_10_length_53177_cov_11.222524_cutoff_5_type_linears	25	25_20	812	-	-	-	-	-	-	chromosome	M10day0MG
NODE_10_length_53177_cov_11.222524_cutoff_5_type_linears	25	25_21	813	-	-	-	-	-	-	chromosome	M10day0MG
NODE_10_length_53177_cov_11.222524_cutoff_5_type_linears	25	25_22	814	-	-	-	-	-	-	chromosome	M10day0MG
NODE_10_length_53177_cov_11.222524_cutoff_5_type_linears	25	25_23	815	-	-	-	-	-	-	chromosome	M10day0MG
NODE_10_length_53177_cov_11.222524_cutoff_5_type_linears	25	25_24	816	-	-	-	-	-	-	chromosome	M10day0MG
NODE_10_length_53177_cov_11.222524_cutoff_5_type_linears	25	25_25	817	-	-	-	-	-	-	chromosome	M10day0MG
NODE_10_length_53177_cov_11.222524_cutoff_5_type_linears	25	25_26	818	-	-	-	-	-	-	chromosome	M10day0MG
NODE_10_length_53177_cov_11.222524_cutoff_5_type_linears	25	25_27	819	-	-	-	-	-	-	chromosome	M10day0MG
NODE_10_length_53177_cov_11.222524_cutoff_5_type_linears	25	25_28	820	-	-	-	-	-	-	chromosome	M10day0MG
NODE_10_length_53177_cov_11.222524_cutoff_5_type_linears	25	25_29	821	-	-	-	-	-	-	chromosome	M10day0MG
NODE_10_length_53177_cov_11.222524_cutoff_5_type_linears	25	25_3	795	-	-	-	-	-	-	chromosome	M10day0MG
NODE_10_length_53177_cov_11.222524_cutoff_5_type_linears	25	25_30	822	-	-	-	-	-	-	chromosome	M10day0MG
NODE_10_length_53177_cov_11.222524_cutoff_5_type_linears	25	25_31	823	-	-	-	-	-	-	chromosome	M10day0MG
NODE_10_length_53177_cov_11.222524_cutoff_5_type_linears	25	25_32	824	-	-	-	-	-	-	chromosome	M10day0MG
NODE_10_length_53177_cov_11.222524_cutoff_5_type_linears	25	25_33	825	-	-	-	-	-	-	chromosome	M10day0MG
NODE_10_length_53177_cov_11.222524_cutoff_5_type_linears	25	25_34	826	-	-	-	-	-	-	chromosome	M10day0MG
NODE_10_length_53177_cov_11.222524_cutoff_5_type_linears	25	25_35	827	-	-	-	-	-	-	chromosome	M10day0MG
NODE_10_length_53177_cov_11.222524_cutoff_5_type_linears	25	25_36	828	-	-	-	-	-	-	chromosome	M10day0MG
NODE_10_length_53177_cov_11.222524_cutoff_5_type_linears	25	25_37	829	-	-	-	-	-	-	chromosome	M10day0MG
NODE_10_length_53177_cov_11.222524_cutoff_5_type_linears	25	25_38	830	-	-	-	-	-	-	chromosome	M10day0MG
NODE_10_length_53177_cov_11.222524_cutoff_5_type_linears	25	25_39	831	-	-	-	-	-	-	chromosome	M10day0MG
NODE_10_length_53177_cov_11.222524_cutoff_5_type_linears	25	25_4	796	-	-	-	-	-	-	chromosome	M10day0MG
NODE_10_length_53177_cov_11.222524_cutoff_5_type_linears	25	25_40	832	-	-	-	-	-	-	chromosome	M10day0MG
NODE_10_length_53177_cov_11.222524_cutoff_5_type_linears	25	25_41	833	-	-	-	-	-	-	chromosome	M10day0MG
NODE_10_length_53177_cov_11.222524_cutoff_5_type_linears	25	25_42	834	-	-	-	-	-	-	chromosome	M10day0MG
NODE_10_length_53177_cov_11.222524_cutoff_5_type_linears	25	25_43	835	-	-	-	-	-	-	chromosome	M10day0MG
NODE_10_length_53177_cov_11.222524_cutoff_5_type_linears	25	25_44	836	-	-	-	-	-	-	chromosome	M10day0MG
NODE_10_length_53177_cov_11.222524_cutoff_5_type_linears	25	25_45	837	-	-	-	-	-	-	chromosome	M10day0MG
NODE_10_length_53177_cov_11.222524_cutoff_5_type_linears	25	25_46	838	-	-	-	-	-	-	chromosome	M10day0MG
NODE_10_length_53177_cov_11.222524_cutoff_5_type_linears	25	25_47	839	-	-	-	-	-	-	chromosome	M10day0MG
NODE_10_length_53177_cov_11.222524_cutoff_5_type_linears	25	25_48	840	-	-	-	-	-	-	chromosome	M10day0MG
NODE_10_length_53177_cov_11.222524_cutoff_5_type_linears	25	25_49	841	-	-	-	-	-	-	chromosome	M10day0MG
NODE_10_length_53177_cov_11.222524_cutoff_5_type_linears	25	25_5	797	-	-	-	-	-	-	chromosome	M10day0MG
NODE_10_length_53177_cov_11.222524_cutoff_5_type_linears	25	25_6	798	-	-	-	-	-	-	chromosome	M10day0MG
NODE_10_length_53177_cov_11.222524_cutoff_5_type_linears	25	25_7	799	-	-	-	-	-	-	chromosome	M10day0MG
NODE_10_length_53177_cov_11.222524_cutoff_5_type_linears	25	25_8	800	-	-	-	-	-	-	chromosome	M10day0MG
NODE_10_length_53177_cov_11.222524_cutoff_5_type_linears	25	25_9	801	-	-	-	-	-	-	chromosome	M10day0MG
NODE_110_length_21710_cov_8.556326_cutoff_5_type_linears	125	125_1	3373	-	-	-	-	-	-	chromosome	M10day0MG
NODE_110_length_21710_cov_8.556326_cutoff_5_type_linears	125	125_10	3382	-	-	-	-	-	-	chromosome	M10day0MG
NODE_110_length_21710_cov_8.556326_cutoff_5_type_linears	125	125_11	3383	-	-	-	-	-	-	chromosome	M10day0MG
NODE_110_length_21710_cov_8.556326_cutoff_5_type_linears	125	125_12	3384	-	-	-	-	-	-	chromosome	M10day0MG
NODE_110_length_21710_cov_8.556326_cutoff_5_type_linears	125	125_13	3385	-	-	-	-	-	-	chromosome	M10day0MG
NODE_110_length_21710_cov_8.556326_cutoff_5_type_linears	125	125_14	3386	-	-	-	-	-	-	chromosome	M10day0MG
NODE_110_length_21710_cov_8.556326_cutoff_5_type_linears	125	125_15	3387	-	-	-	-	-	-	chromosome	M10day0MG
NODE_110_length_21710_cov_8.556326_cutoff_5_type_linears	125	125_16	3388	-	-	-	-	-	-	chromosome	M10day0MG
NODE_110_length_21710_cov_8.556326_cutoff_5_type_linears	125	125_17	3389	-	-	-	-	-	-	chromosome	M10day0MG
NODE_110_length_21710_cov_8.556326_cutoff_5_type_linears	125	125_18	3390	-	-	-	-	-	-	chromosome	M10day0MG
NODE_110_length_21710_cov_8.556326_cutoff_5_type_linears	125	125_2	3374	-	-	-	-	-	-	chromosome	M10day0MG
NODE_110_length_21710_cov_8.556326_cutoff_5_type_linears	125	125_3	3375	-	-	-	-	-	-	chromosome	M10day0MG
NODE_110_length_21710_cov_8.556326_cutoff_5_type_linears	125	125_4	3376	-	-	-	-	-	-	chromosome	M10day0MG
NODE_110_length_21710_cov_8.556326_cutoff_5_type_linears	125	125_5	3377	-	-	-	-	-	-	chromosome	M10day0MG
NODE_110_length_21710_cov_8.556326_cutoff_5_type_linears	125	125_6	3378	-	-	-	-	-	-	chromosome	M10day0MG
NODE_110_length_21710_cov_8.556326_cutoff_5_type_linears	125	125_7	3379	-	-	-	-	-	-	chromosome	M10day0MG
NODE_110_length_21710_cov_8.556326_cutoff_5_type_linears	125	125_8	3380	-	-	-	-	-	-	chromosome	M10day0MG
NODE_110_length_21710_cov_8.556326_cutoff_5_type_linears	125	125_9	3381	-	-	-	-	-	-	chromosome	M10day0MG
NODE_111_length_21687_cov_11.450995_cutoff_5_type_linears	126	126_1	3391	-	-	-	-	-	-	plasmid	M10day0MG
NODE_111_length_21687_cov_11.450995_cutoff_5_type_linears	126	126_10	3400	-	-	-	-	-	-	plasmid	M10day0MG
NODE_111_length_21687_cov_11.450995_cutoff_5_type_linears	126	126_11	3401	-	-	-	-	-	-	plasmid	M10day0MG
NODE_111_length_21687_cov_11.450995_cutoff_5_type_linears	126	126_12	3402	-	-	-	-	-	-	plasmid	M10day0MG
NODE_111_length_21687_cov_11.450995_cutoff_5_type_linears	126	126_13	3403	-	-	-	-	-	-	plasmid	M10day0MG
NODE_111_length_21687_cov_11.450995_cutoff_5_type_linears	126	126_14	3404	-	-	-	-	-	-	plasmid	M10day0MG
NODE_111_length_21687_cov_11.450995_cutoff_5_type_linears	126	126_15	3405	-	-	-	-	-	-	plasmid	M10day0MG
NODE_111_length_21687_cov_11.450995_cutoff_5_type_linears	126	126_16	3406	-	-	-	-	-	-	plasmid	M10day0MG
NODE_111_length_21687_cov_11.450995_cutoff_5_type_linears	126	126_17	3407	-	-	-	-	-	-	plasmid	M10day0MG
NODE_111_length_21687_cov_11.450995_cutoff_5_type_linears	126	126_18	3408	-	-	-	-	-	-	plasmid	M10day0MG
NODE_111_length_21687_cov_11.450995_cutoff_5_type_linears	126	126_19	3409	-	-	-	-	-	-	plasmid	M10day0MG
NODE_111_length_21687_cov_11.450995_cutoff_5_type_linears	126	126_2	3392	-	-	-	-	-	-	plasmid	M10day0MG
NODE_111_length_21687_cov_11.450995_cutoff_5_type_linears	126	126_20	3410	-	-	-	-	-	-	plasmid	M10day0MG
NODE_111_length_21687_cov_11.450995_cutoff_5_type_linears	126	126_3	3393	-	-	-	-	-	-	plasmid	M10day0MG
NODE_111_length_21687_cov_11.450995_cutoff_5_type_linears	126	126_4	3394	-	-	-	-	-	-	plasmid	M10day0MG
NODE_111_length_21687_cov_11.450995_cutoff_5_type_linears	126	126_5	3395	-	-	-	-	-	-	plasmid	M10day0MG
NODE_111_length_21687_cov_11.450995_cutoff_5_type_linears	126	126_6	3396	-	-	-	-	-	-	plasmid	M10day0MG
NODE_111_length_21687_cov_11.450995_cutoff_5_type_linears	126	126_7	3397	-	-	-	-	-	-	plasmid	M10day0MG
NODE_111_length_21687_cov_11.450995_cutoff_5_type_linears	126	126_8	3398	-	-	-	-	-	-	plasmid	M10day0MG
NODE_111_length_21687_cov_11.450995_cutoff_5_type_linears	126	126_9	3399	-	-	-	-	-	-	plasmid	M10day0MG
NODE_112_length_21506_cov_7.797517_cutoff_5_type_linears	127	127_1	3411	-	-	-	-	-	-	chromosome	M10day0MG
NODE_112_length_21506_cov_7.797517_cutoff_5_type_linears	127	127_10	3420	-	-	-	-	-	-	chromosome	M10day0MG
NODE_112_length_21506_cov_7.797517_cutoff_5_type_linears	127	127_11	3421	-	-	-	-	-	-	chromosome	M10day0MG
NODE_112_length_21506_cov_7.797517_cutoff_5_type_linears	127	127_12	3422	-	-	-	-	-	-	chromosome	M10day0MG
NODE_112_length_21506_cov_7.797517_cutoff_5_type_linears	127	127_13	3423	-	-	-	-	-	-	chromosome	M10day0MG
NODE_112_length_21506_cov_7.797517_cutoff_5_type_linears	127	127_14	3424	-	-	-	-	-	-	chromosome	M10day0MG
NODE_112_length_21506_cov_7.797517_cutoff_5_type_linears	127	127_15	3425	-	-	-	-	-	-	chromosome	M10day0MG
NODE_112_length_21506_cov_7.797517_cutoff_5_type_linears	127	127_2	3412	-	-	-	-	-	-	chromosome	M10day0MG
NODE_112_length_21506_cov_7.797517_cutoff_5_type_linears	127	127_3	3413	-	-	-	-	-	-	chromosome	M10day0MG
NODE_112_length_21506_cov_7.797517_cutoff_5_type_linears	127	127_4	3414	-	-	-	-	-	-	chromosome	M10day0MG
NODE_112_length_21506_cov_7.797517_cutoff_5_type_linears	127	127_5	3415	-	-	-	-	-	-	chromosome	M10day0MG
NODE_112_length_21506_cov_7.797517_cutoff_5_type_linears	127	127_6	3416	-	-	-	-	-	-	chromosome	M10day0MG
NODE_112_length_21506_cov_7.797517_cutoff_5_type_linears	127	127_7	3417	-	-	-	-	-	-	chromosome	M10day0MG
NODE_112_length_21506_cov_7.797517_cutoff_5_type_linears	127	127_8	3418	-	-	-	-	-	-	chromosome	M10day0MG
NODE_112_length_21506_cov_7.797517_cutoff_5_type_linears	127	127_9	3419	-	-	-	-	-	-	chromosome	M10day0MG
NODE_113_length_21390_cov_11.314784_cutoff_5_type_linears	128	128_1	3426	-	-	-	-	-	-	chromosome	M10day0MG
NODE_113_length_21390_cov_11.314784_cutoff_5_type_linears	128	128_10	3435	-	-	-	-	-	-	chromosome	M10day0MG
NODE_113_length_21390_cov_11.314784_cutoff_5_type_linears	128	128_11	3436	-	-	-	-	-	-	chromosome	M10day0MG
NODE_113_length_21390_cov_11.314784_cutoff_5_type_linears	128	128_12	3437	-	-	-	-	-	-	chromosome	M10day0MG
NODE_113_length_21390_cov_11.314784_cutoff_5_type_linears	128	128_13	3438	-	-	-	-	-	-	chromosome	M10day0MG
NODE_113_length_21390_cov_11.314784_cutoff_5_type_linears	128	128_14	3439	-	-	-	-	-	-	chromosome	M10day0MG
NODE_113_length_21390_cov_11.314784_cutoff_5_type_linears	128	128_15	3440	-	-	-	-	-	-	chromosome	M10day0MG
NODE_113_length_21390_cov_11.314784_cutoff_5_type_linears	128	128_16	3441	-	-	-	-	-	-	chromosome	M10day0MG
NODE_113_length_21390_cov_11.314784_cutoff_5_type_linears	128	128_17	3442	-	-	-	-	-	-	chromosome	M10day0MG
NODE_113_length_21390_cov_11.314784_cutoff_5_type_linears	128	128_18	3443	-	-	-	-	-	-	chromosome	M10day0MG
NODE_113_length_21390_cov_11.314784_cutoff_5_type_linears	128	128_2	3427	-	-	-	-	-	-	chromosome	M10day0MG
NODE_113_length_21390_cov_11.314784_cutoff_5_type_linears	128	128_3	3428	-	-	-	-	-	-	chromosome	M10day0MG
NODE_113_length_21390_cov_11.314784_cutoff_5_type_linears	128	128_4	3429	-	-	-	-	-	-	chromosome	M10day0MG
NODE_113_length_21390_cov_11.314784_cutoff_5_type_linears	128	128_5	3430	-	-	-	-	-	-	chromosome	M10day0MG
NODE_113_length_21390_cov_11.314784_cutoff_5_type_linears	128	128_6	3431	-	-	-	-	-	-	chromosome	M10day0MG
NODE_113_length_21390_cov_11.314784_cutoff_5_type_linears	128	128_7	3432	-	-	-	-	-	-	chromosome	M10day0MG
NODE_113_length_21390_cov_11.314784_cutoff_5_type_linears	128	128_8	3433	-	-	-	-	-	-	chromosome	M10day0MG
NODE_113_length_21390_cov_11.314784_cutoff_5_type_linears	128	128_9	3434	-	-	-	-	-	-	chromosome	M10day0MG
NODE_114_length_21314_cov_7.231671_cutoff_5_type_linears	129	129_1	3444	-	-	-	-	-	-	unclassified	M10day0MG
NODE_114_length_21314_cov_7.231671_cutoff_5_type_linears	129	129_10	3453	-	-	-	-	-	-	unclassified	M10day0MG
NODE_114_length_21314_cov_7.231671_cutoff_5_type_linears	129	129_11	3454	-	-	-	-	-	-	unclassified	M10day0MG
NODE_114_length_21314_cov_7.231671_cutoff_5_type_linears	129	129_12	3455	-	-	-	-	-	-	unclassified	M10day0MG
NODE_114_length_21314_cov_7.231671_cutoff_5_type_linears	129	129_2	3445	-	-	-	-	-	-	unclassified	M10day0MG
NODE_114_length_21314_cov_7.231671_cutoff_5_type_linears	129	129_3	3446	-	-	-	-	-	-	unclassified	M10day0MG
NODE_114_length_21314_cov_7.231671_cutoff_5_type_linears	129	129_4	3447	-	-	-	-	-	-	unclassified	M10day0MG
NODE_114_length_21314_cov_7.231671_cutoff_5_type_linears	129	129_5	3448	-	-	-	-	-	-	unclassified	M10day0MG
NODE_114_length_21314_cov_7.231671_cutoff_5_type_linears	129	129_6	3449	-	-	-	-	-	-	unclassified	M10day0MG
NODE_114_length_21314_cov_7.231671_cutoff_5_type_linears	129	129_7	3450	-	-	-	-	-	-	unclassified	M10day0MG
NODE_114_length_21314_cov_7.231671_cutoff_5_type_linears	129	129_8	3451	-	-	-	-	-	-	unclassified	M10day0MG
NODE_114_length_21314_cov_7.231671_cutoff_5_type_linears	129	129_9	3452	-	-	-	-	-	-	unclassified	M10day0MG
NODE_115_length_21270_cov_11.571604_cutoff_5_type_linears	130	130_1	3456	-	-	-	-	-	-	unclassified	M10day0MG
NODE_115_length_21270_cov_11.571604_cutoff_5_type_linears	130	130_10	3465	-	-	-	-	-	-	unclassified	M10day0MG
NODE_115_length_21270_cov_11.571604_cutoff_5_type_linears	130	130_11	3466	-	-	-	-	-	-	unclassified	M10day0MG
NODE_115_length_21270_cov_11.571604_cutoff_5_type_linears	130	130_12	3467	-	-	-	-	-	-	unclassified	M10day0MG
NODE_115_length_21270_cov_11.571604_cutoff_5_type_linears	130	130_13	3468	-	-	-	-	-	-	unclassified	M10day0MG
NODE_115_length_21270_cov_11.571604_cutoff_5_type_linears	130	130_14	3469	-	-	-	-	-	-	unclassified	M10day0MG
NODE_115_length_21270_cov_11.571604_cutoff_5_type_linears	130	130_15	3470	-	-	-	-	-	-	unclassified	M10day0MG
NODE_115_length_21270_cov_11.571604_cutoff_5_type_linears	130	130_16	3471	-	-	-	-	-	-	unclassified	M10day0MG
NODE_115_length_21270_cov_11.571604_cutoff_5_type_linears	130	130_17	3472	-	-	-	-	-	-	unclassified	M10day0MG
NODE_115_length_21270_cov_11.571604_cutoff_5_type_linears	130	130_2	3457	-	-	-	-	-	-	unclassified	M10day0MG
NODE_115_length_21270_cov_11.571604_cutoff_5_type_linears	130	130_3	3458	-	-	-	-	-	-	unclassified	M10day0MG
NODE_115_length_21270_cov_11.571604_cutoff_5_type_linears	130	130_4	3459	-	-	-	-	-	-	unclassified	M10day0MG
NODE_115_length_21270_cov_11.571604_cutoff_5_type_linears	130	130_5	3460	-	-	-	-	-	-	unclassified	M10day0MG
NODE_115_length_21270_cov_11.571604_cutoff_5_type_linears	130	130_6	3461	-	-	-	-	-	-	unclassified	M10day0MG
NODE_115_length_21270_cov_11.571604_cutoff_5_type_linears	130	130_7	3462	-	-	-	-	-	-	unclassified	M10day0MG
NODE_115_length_21270_cov_11.571604_cutoff_5_type_linears	130	130_8	3463	-	-	-	-	-	-	unclassified	M10day0MG
NODE_115_length_21270_cov_11.571604_cutoff_5_type_linears	130	130_9	3464	-	-	-	-	-	-	unclassified	M10day0MG
NODE_116_length_21145_cov_12.237944_cutoff_5_type_linears	131	131_1	3473	-	-	-	-	-	-	ambiguous (phage/chromosome)	M10day0MG
NODE_116_length_21145_cov_12.237944_cutoff_5_type_linears	131	131_10	3482	-	-	-	-	-	-	ambiguous (phage/chromosome)	M10day0MG
NODE_116_length_21145_cov_12.237944_cutoff_5_type_linears	131	131_11	3483	-	-	-	-	-	-	ambiguous (phage/chromosome)	M10day0MG
NODE_116_length_21145_cov_12.237944_cutoff_5_type_linears	131	131_12	3484	-	-	-	-	-	-	ambiguous (phage/chromosome)	M10day0MG
NODE_116_length_21145_cov_12.237944_cutoff_5_type_linears	131	131_13	3485	-	-	-	-	-	-	ambiguous (phage/chromosome)	M10day0MG
NODE_116_length_21145_cov_12.237944_cutoff_5_type_linears	131	131_14	3486	-	-	-	-	-	-	ambiguous (phage/chromosome)	M10day0MG
NODE_116_length_21145_cov_12.237944_cutoff_5_type_linears	131	131_2	3474	-	-	-	-	-	-	ambiguous (phage/chromosome)	M10day0MG
NODE_116_length_21145_cov_12.237944_cutoff_5_type_linears	131	131_3	3475	-	-	-	-	-	-	ambiguous (phage/chromosome)	M10day0MG
NODE_116_length_21145_cov_12.237944_cutoff_5_type_linears	131	131_4	3476	-	-	-	-	-	-	ambiguous (phage/chromosome)	M10day0MG
NODE_116_length_21145_cov_12.237944_cutoff_5_type_linears	131	131_5	3477	-	-	-	-	-	-	ambiguous (phage/chromosome)	M10day0MG
NODE_116_length_21145_cov_12.237944_cutoff_5_type_linears	131	131_6	3478	-	-	-	-	-	-	ambiguous (phage/chromosome)	M10day0MG
NODE_116_length_21145_cov_12.237944_cutoff_5_type_linears	131	131_7	3479	-	-	-	-	-	-	ambiguous (phage/chromosome)	M10day0MG
NODE_116_length_21145_cov_12.237944_cutoff_5_type_linears	131	131_8	3480	-	-	-	-	-	-	ambiguous (phage/chromosome)	M10day0MG
NODE_116_length_21145_cov_12.237944_cutoff_5_type_linears	131	131_9	3481	-	-	-	-	-	-	ambiguous (phage/chromosome)	M10day0MG
NODE_117_length_20985_cov_8.614358_cutoff_5_type_linears	132	132_1	3487	-	-	-	-	-	-	chromosome	M10day0MG
NODE_117_length_20985_cov_8.614358_cutoff_5_type_linears	132	132_10	3496	-	-	-	-	-	-	chromosome	M10day0MG
NODE_117_length_20985_cov_8.614358_cutoff_5_type_linears	132	132_11	3497	-	-	-	-	-	-	chromosome	M10day0MG
NODE_117_length_20985_cov_8.614358_cutoff_5_type_linears	132	132_12	3498	-	-	-	-	-	-	chromosome	M10day0MG
NODE_117_length_20985_cov_8.614358_cutoff_5_type_linears	132	132_13	3499	-	-	-	-	-	-	chromosome	M10day0MG
NODE_117_length_20985_cov_8.614358_cutoff_5_type_linears	132	132_14	3500	-	-	-	-	-	-	chromosome	M10day0MG
NODE_117_length_20985_cov_8.614358_cutoff_5_type_linears	132	132_15	3501	-	-	-	-	-	-	chromosome	M10day0MG
NODE_117_length_20985_cov_8.614358_cutoff_5_type_linears	132	132_16	3502	-	-	-	-	-	-	chromosome	M10day0MG
NODE_117_length_20985_cov_8.614358_cutoff_5_type_linears	132	132_17	3503	-	-	-	-	-	-	chromosome	M10day0MG
NODE_117_length_20985_cov_8.614358_cutoff_5_type_linears	132	132_18	3504	-	-	-	-	-	-	chromosome	M10day0MG
NODE_117_length_20985_cov_8.614358_cutoff_5_type_linears	132	132_19	3505	-	-	-	-	-	-	chromosome	M10day0MG
NODE_117_length_20985_cov_8.614358_cutoff_5_type_linears	132	132_2	3488	-	-	-	-	-	-	chromosome	M10day0MG
NODE_117_length_20985_cov_8.614358_cutoff_5_type_linears	132	132_3	3489	-	-	-	-	-	-	chromosome	M10day0MG
NODE_117_length_20985_cov_8.614358_cutoff_5_type_linears	132	132_4	3490	-	-	-	-	-	-	chromosome	M10day0MG
NODE_117_length_20985_cov_8.614358_cutoff_5_type_linears	132	132_5	3491	-	-	-	-	-	-	chromosome	M10day0MG
NODE_117_length_20985_cov_8.614358_cutoff_5_type_linears	132	132_6	3492	-	-	-	-	-	-	chromosome	M10day0MG
NODE_117_length_20985_cov_8.614358_cutoff_5_type_linears	132	132_7	3493	-	-	-	-	-	-	chromosome	M10day0MG
NODE_117_length_20985_cov_8.614358_cutoff_5_type_linears	132	132_8	3494	-	-	-	-	-	-	chromosome	M10day0MG
NODE_117_length_20985_cov_8.614358_cutoff_5_type_linears	132	132_9	3495	-	-	-	-	-	-	chromosome	M10day0MG
NODE_118_length_20881_cov_8.431119_cutoff_5_type_linears	133	133_1	3506	-	-	-	-	-	-	chromosome	M10day0MG
NODE_118_length_20881_cov_8.431119_cutoff_5_type_linears	133	133_10	3515	-	-	-	-	-	-	chromosome	M10day0MG
NODE_118_length_20881_cov_8.431119_cutoff_5_type_linears	133	133_11	3516	-	-	-	-	-	-	chromosome	M10day0MG
NODE_118_length_20881_cov_8.431119_cutoff_5_type_linears	133	133_12	3517	-	-	-	-	-	-	chromosome	M10day0MG
NODE_118_length_20881_cov_8.431119_cutoff_5_type_linears	133	133_13	3518	-	-	-	-	-	-	chromosome	M10day0MG
NODE_118_length_20881_cov_8.431119_cutoff_5_type_linears	133	133_14	3519	-	-	-	-	-	-	chromosome	M10day0MG
NODE_118_length_20881_cov_8.431119_cutoff_5_type_linears	133	133_15	3520	-	-	-	-	-	-	chromosome	M10day0MG
NODE_118_length_20881_cov_8.431119_cutoff_5_type_linears	133	133_16	3521	-	-	-	-	-	-	chromosome	M10day0MG
NODE_118_length_20881_cov_8.431119_cutoff_5_type_linears	133	133_17	3522	-	-	-	-	-	-	chromosome	M10day0MG
NODE_118_length_20881_cov_8.431119_cutoff_5_type_linears	133	133_18	3523	-	-	-	-	-	-	chromosome	M10day0MG
NODE_118_length_20881_cov_8.431119_cutoff_5_type_linears	133	133_2	3507	-	-	-	-	-	-	chromosome	M10day0MG
NODE_118_length_20881_cov_8.431119_cutoff_5_type_linears	133	133_3	3508	-	-	-	-	-	-	chromosome	M10day0MG
NODE_118_length_20881_cov_8.431119_cutoff_5_type_linears	133	133_4	3509	-	-	-	-	-	-	chromosome	M10day0MG
NODE_118_length_20881_cov_8.431119_cutoff_5_type_linears	133	133_5	3510	-	-	-	-	-	-	chromosome	M10day0MG
NODE_118_length_20881_cov_8.431119_cutoff_5_type_linears	133	133_6	3511	-	-	-	-	-	-	chromosome	M10day0MG
NODE_118_length_20881_cov_8.431119_cutoff_5_type_linears	133	133_7	3512	-	-	-	-	-	-	chromosome	M10day0MG
NODE_118_length_20881_cov_8.431119_cutoff_5_type_linears	133	133_8	3513	-	-	-	-	-	-	chromosome	M10day0MG
NODE_118_length_20881_cov_8.431119_cutoff_5_type_linears	133	133_9	3514	-	-	-	-	-	-	chromosome	M10day0MG
NODE_119_length_20750_cov_5.039472_cutoff_5_type_linears	134	134_1	3524	-	-	-	-	-	-	chromosome	M10day0MG
NODE_119_length_20750_cov_5.039472_cutoff_5_type_linears	134	134_10	3533	-	-	-	-	-	-	chromosome	M10day0MG
NODE_119_length_20750_cov_5.039472_cutoff_5_type_linears	134	134_2	3525	-	-	-	-	-	-	chromosome	M10day0MG
NODE_119_length_20750_cov_5.039472_cutoff_5_type_linears	134	134_3	3526	-	-	-	-	-	-	chromosome	M10day0MG
NODE_119_length_20750_cov_5.039472_cutoff_5_type_linears	134	134_4	3527	-	-	-	-	-	-	chromosome	M10day0MG
NODE_119_length_20750_cov_5.039472_cutoff_5_type_linears	134	134_5	3528	-	-	-	-	-	-	chromosome	M10day0MG
NODE_119_length_20750_cov_5.039472_cutoff_5_type_linears	134	134_6	3529	-	-	-	-	-	-	chromosome	M10day0MG
NODE_119_length_20750_cov_5.039472_cutoff_5_type_linears	134	134_7	3530	-	-	-	-	-	-	chromosome	M10day0MG
NODE_119_length_20750_cov_5.039472_cutoff_5_type_linears	134	134_8	3531	-	-	-	-	-	-	chromosome	M10day0MG
NODE_119_length_20750_cov_5.039472_cutoff_5_type_linears	134	134_9	3532	-	-	-	-	-	-	chromosome	M10day0MG
NODE_11_length_52646_cov_12.308965_cutoff_5_type_linears	26	26_1	842	-	-	-	-	-	-	chromosome	M10day0MG
NODE_11_length_52646_cov_12.308965_cutoff_5_type_linears	26	26_10	851	-	-	-	-	-	-	chromosome	M10day0MG
NODE_11_length_52646_cov_12.308965_cutoff_5_type_linears	26	26_11	852	-	-	-	-	-	-	chromosome	M10day0MG
NODE_11_length_52646_cov_12.308965_cutoff_5_type_linears	26	26_12	853	-	-	-	-	-	-	chromosome	M10day0MG
NODE_11_length_52646_cov_12.308965_cutoff_5_type_linears	26	26_13	854	-	-	-	-	-	-	chromosome	M10day0MG
NODE_11_length_52646_cov_12.308965_cutoff_5_type_linears	26	26_14	855	-	-	-	-	-	-	chromosome	M10day0MG
NODE_11_length_52646_cov_12.308965_cutoff_5_type_linears	26	26_15	856	-	-	-	-	-	-	chromosome	M10day0MG
NODE_11_length_52646_cov_12.308965_cutoff_5_type_linears	26	26_16	857	-	-	-	-	-	-	chromosome	M10day0MG
NODE_11_length_52646_cov_12.308965_cutoff_5_type_linears	26	26_17	858	-	-	-	-	-	-	chromosome	M10day0MG
NODE_11_length_52646_cov_12.308965_cutoff_5_type_linears	26	26_18	859	-	-	-	-	-	-	chromosome	M10day0MG
NODE_11_length_52646_cov_12.308965_cutoff_5_type_linears	26	26_19	860	-	-	-	-	-	-	chromosome	M10day0MG
NODE_11_length_52646_cov_12.308965_cutoff_5_type_linears	26	26_2	843	-	-	-	-	-	-	chromosome	M10day0MG
NODE_11_length_52646_cov_12.308965_cutoff_5_type_linears	26	26_20	861	-	-	-	-	-	-	chromosome	M10day0MG
NODE_11_length_52646_cov_12.308965_cutoff_5_type_linears	26	26_21	862	-	-	-	-	-	-	chromosome	M10day0MG
NODE_11_length_52646_cov_12.308965_cutoff_5_type_linears	26	26_22	863	-	-	-	-	-	-	chromosome	M10day0MG
NODE_11_length_52646_cov_12.308965_cutoff_5_type_linears	26	26_23	864	-	-	-	-	-	-	chromosome	M10day0MG
NODE_11_length_52646_cov_12.308965_cutoff_5_type_linears	26	26_24	865	-	-	-	-	-	-	chromosome	M10day0MG
NODE_11_length_52646_cov_12.308965_cutoff_5_type_linears	26	26_25	866	-	-	-	-	-	-	chromosome	M10day0MG
NODE_11_length_52646_cov_12.308965_cutoff_5_type_linears	26	26_26	867	-	-	-	-	-	-	chromosome	M10day0MG
NODE_11_length_52646_cov_12.308965_cutoff_5_type_linears	26	26_27	868	-	-	-	-	-	-	chromosome	M10day0MG
NODE_11_length_52646_cov_12.308965_cutoff_5_type_linears	26	26_28	869	-	-	-	-	-	-	chromosome	M10day0MG
NODE_11_length_52646_cov_12.308965_cutoff_5_type_linears	26	26_29	870	-	-	-	-	-	-	chromosome	M10day0MG
NODE_11_length_52646_cov_12.308965_cutoff_5_type_linears	26	26_3	844	-	-	-	-	-	-	chromosome	M10day0MG
NODE_11_length_52646_cov_12.308965_cutoff_5_type_linears	26	26_30	871	-	-	-	-	-	-	chromosome	M10day0MG
NODE_11_length_52646_cov_12.308965_cutoff_5_type_linears	26	26_31	872	-	-	-	-	-	-	chromosome	M10day0MG
NODE_11_length_52646_cov_12.308965_cutoff_5_type_linears	26	26_32	873	-	-	-	-	-	-	chromosome	M10day0MG
NODE_11_length_52646_cov_12.308965_cutoff_5_type_linears	26	26_33	874	-	-	-	-	-	-	chromosome	M10day0MG
NODE_11_length_52646_cov_12.308965_cutoff_5_type_linears	26	26_34	875	-	-	-	-	-	-	chromosome	M10day0MG
NODE_11_length_52646_cov_12.308965_cutoff_5_type_linears	26	26_35	876	-	-	-	-	-	-	chromosome	M10day0MG
NODE_11_length_52646_cov_12.308965_cutoff_5_type_linears	26	26_36	877	-	-	-	-	-	-	chromosome	M10day0MG
NODE_11_length_52646_cov_12.308965_cutoff_5_type_linears	26	26_37	878	-	-	-	-	-	-	chromosome	M10day0MG
NODE_11_length_52646_cov_12.308965_cutoff_5_type_linears	26	26_38	879	-	-	-	-	-	-	chromosome	M10day0MG
NODE_11_length_52646_cov_12.308965_cutoff_5_type_linears	26	26_39	880	-	-	-	-	-	-	chromosome	M10day0MG
NODE_11_length_52646_cov_12.308965_cutoff_5_type_linears	26	26_4	845	-	-	-	-	-	-	chromosome	M10day0MG
NODE_11_length_52646_cov_12.308965_cutoff_5_type_linears	26	26_40	881	-	-	-	-	-	-	chromosome	M10day0MG
NODE_11_length_52646_cov_12.308965_cutoff_5_type_linears	26	26_41	882	-	-	-	-	-	-	chromosome	M10day0MG
NODE_11_length_52646_cov_12.308965_cutoff_5_type_linears	26	26_42	883	-	-	-	-	-	-	chromosome	M10day0MG
NODE_11_length_52646_cov_12.308965_cutoff_5_type_linears	26	26_5	846	-	-	-	-	-	-	chromosome	M10day0MG
NODE_11_length_52646_cov_12.308965_cutoff_5_type_linears	26	26_6	847	-	-	-	-	-	-	chromosome	M10day0MG
NODE_11_length_52646_cov_12.308965_cutoff_5_type_linears	26	26_7	848	-	-	-	-	-	-	chromosome	M10day0MG
NODE_11_length_52646_cov_12.308965_cutoff_5_type_linears	26	26_8	849	-	-	-	-	-	-	chromosome	M10day0MG
NODE_11_length_52646_cov_12.308965_cutoff_5_type_linears	26	26_9	850	-	-	-	-	-	-	chromosome	M10day0MG
NODE_120_length_20673_cov_7.044135_cutoff_5_type_linears	135	135_1	3534	-	-	-	-	-	-	chromosome	M10day0MG
NODE_120_length_20673_cov_7.044135_cutoff_5_type_linears	135	135_10	3543	-	-	-	-	-	-	chromosome	M10day0MG
NODE_120_length_20673_cov_7.044135_cutoff_5_type_linears	135	135_11	3544	-	-	-	-	-	-	chromosome	M10day0MG
NODE_120_length_20673_cov_7.044135_cutoff_5_type_linears	135	135_12	3545	-	-	-	-	-	-	chromosome	M10day0MG
NODE_120_length_20673_cov_7.044135_cutoff_5_type_linears	135	135_13	3546	-	-	-	-	-	-	chromosome	M10day0MG
NODE_120_length_20673_cov_7.044135_cutoff_5_type_linears	135	135_14	3547	-	-	-	-	-	-	chromosome	M10day0MG
NODE_120_length_20673_cov_7.044135_cutoff_5_type_linears	135	135_15	3548	-	-	-	-	-	-	chromosome	M10day0MG
NODE_120_length_20673_cov_7.044135_cutoff_5_type_linears	135	135_16	3549	-	-	-	-	-	-	chromosome	M10day0MG
NODE_120_length_20673_cov_7.044135_cutoff_5_type_linears	135	135_17	3550	-	-	-	-	-	-	chromosome	M10day0MG
NODE_120_length_20673_cov_7.044135_cutoff_5_type_linears	135	135_18	3551	-	-	-	-	-	-	chromosome	M10day0MG
NODE_120_length_20673_cov_7.044135_cutoff_5_type_linears	135	135_19	3552	-	-	-	-	-	-	chromosome	M10day0MG
NODE_120_length_20673_cov_7.044135_cutoff_5_type_linears	135	135_2	3535	-	-	-	-	-	-	chromosome	M10day0MG
NODE_120_length_20673_cov_7.044135_cutoff_5_type_linears	135	135_3	3536	-	-	-	-	-	-	chromosome	M10day0MG
NODE_120_length_20673_cov_7.044135_cutoff_5_type_linears	135	135_4	3537	-	-	-	-	-	-	chromosome	M10day0MG
NODE_120_length_20673_cov_7.044135_cutoff_5_type_linears	135	135_5	3538	-	-	-	-	-	-	chromosome	M10day0MG
NODE_120_length_20673_cov_7.044135_cutoff_5_type_linears	135	135_6	3539	-	-	-	-	-	-	chromosome	M10day0MG
NODE_120_length_20673_cov_7.044135_cutoff_5_type_linears	135	135_7	3540	-	-	-	-	-	-	chromosome	M10day0MG
NODE_120_length_20673_cov_7.044135_cutoff_5_type_linears	135	135_8	3541	-	-	-	-	-	-	chromosome	M10day0MG
NODE_120_length_20673_cov_7.044135_cutoff_5_type_linears	135	135_9	3542	-	-	-	-	-	-	chromosome	M10day0MG
NODE_121_length_20599_cov_9.976805_cutoff_5_type_linears	136	136_1	3553	-	-	-	-	-	-	unclassified	M10day0MG
NODE_121_length_20599_cov_9.976805_cutoff_5_type_linears	136	136_10	3562	-	-	-	-	-	-	unclassified	M10day0MG
NODE_121_length_20599_cov_9.976805_cutoff_5_type_linears	136	136_11	3563	-	-	-	-	-	-	unclassified	M10day0MG
NODE_121_length_20599_cov_9.976805_cutoff_5_type_linears	136	136_12	3564	-	-	-	-	-	-	unclassified	M10day0MG
NODE_121_length_20599_cov_9.976805_cutoff_5_type_linears	136	136_13	3565	-	-	-	-	-	-	unclassified	M10day0MG
NODE_121_length_20599_cov_9.976805_cutoff_5_type_linears	136	136_14	3566	-	-	-	-	-	-	unclassified	M10day0MG
NODE_121_length_20599_cov_9.976805_cutoff_5_type_linears	136	136_15	3567	-	-	-	-	-	-	unclassified	M10day0MG
NODE_121_length_20599_cov_9.976805_cutoff_5_type_linears	136	136_16	3568	-	-	-	-	-	-	unclassified	M10day0MG
NODE_121_length_20599_cov_9.976805_cutoff_5_type_linears	136	136_17	3569	-	-	-	-	-	-	unclassified	M10day0MG
NODE_121_length_20599_cov_9.976805_cutoff_5_type_linears	136	136_18	3570	-	-	-	-	-	-	unclassified	M10day0MG
NODE_121_length_20599_cov_9.976805_cutoff_5_type_linears	136	136_19	3571	-	-	-	-	-	-	unclassified	M10day0MG
NODE_121_length_20599_cov_9.976805_cutoff_5_type_linears	136	136_2	3554	-	-	-	-	-	-	unclassified	M10day0MG
NODE_121_length_20599_cov_9.976805_cutoff_5_type_linears	136	136_3	3555	-	-	-	-	-	-	unclassified	M10day0MG
NODE_121_length_20599_cov_9.976805_cutoff_5_type_linears	136	136_4	3556	-	-	-	-	-	-	unclassified	M10day0MG
NODE_121_length_20599_cov_9.976805_cutoff_5_type_linears	136	136_5	3557	-	-	-	-	-	-	unclassified	M10day0MG
NODE_121_length_20599_cov_9.976805_cutoff_5_type_linears	136	136_6	3558	-	-	-	-	-	-	unclassified	M10day0MG
NODE_121_length_20599_cov_9.976805_cutoff_5_type_linears	136	136_7	3559	-	-	-	-	-	-	unclassified	M10day0MG
NODE_121_length_20599_cov_9.976805_cutoff_5_type_linears	136	136_8	3560	-	-	-	-	-	-	unclassified	M10day0MG
NODE_121_length_20599_cov_9.976805_cutoff_5_type_linears	136	136_9	3561	-	-	-	-	-	-	unclassified	M10day0MG
NODE_122_length_19915_cov_10.790856_cutoff_5_type_linears	137	137_1	3572	-	-	-	-	-	-	chromosome	M10day0MG
NODE_122_length_19915_cov_10.790856_cutoff_5_type_linears	137	137_10	3581	-	-	-	-	-	-	chromosome	M10day0MG
NODE_122_length_19915_cov_10.790856_cutoff_5_type_linears	137	137_11	3582	-	-	-	-	-	-	chromosome	M10day0MG
NODE_122_length_19915_cov_10.790856_cutoff_5_type_linears	137	137_2	3573	-	-	-	-	-	-	chromosome	M10day0MG
NODE_122_length_19915_cov_10.790856_cutoff_5_type_linears	137	137_3	3574	-	-	-	-	-	-	chromosome	M10day0MG
NODE_122_length_19915_cov_10.790856_cutoff_5_type_linears	137	137_4	3575	-	-	-	-	-	-	chromosome	M10day0MG
NODE_122_length_19915_cov_10.790856_cutoff_5_type_linears	137	137_5	3576	-	-	-	-	-	-	chromosome	M10day0MG
NODE_122_length_19915_cov_10.790856_cutoff_5_type_linears	137	137_6	3577	-	-	-	-	-	-	chromosome	M10day0MG
NODE_122_length_19915_cov_10.790856_cutoff_5_type_linears	137	137_7	3578	-	-	-	-	-	-	chromosome	M10day0MG
NODE_122_length_19915_cov_10.790856_cutoff_5_type_linears	137	137_8	3579	-	-	-	-	-	-	chromosome	M10day0MG
NODE_122_length_19915_cov_10.790856_cutoff_5_type_linears	137	137_9	3580	-	-	-	-	-	-	chromosome	M10day0MG
NODE_123_length_19845_cov_9.975820_cutoff_5_type_linears	138	138_1	3583	-	-	-	-	-	-	chromosome	M10day0MG
NODE_123_length_19845_cov_9.975820_cutoff_5_type_linears	138	138_10	3592	-	-	-	-	-	-	chromosome	M10day0MG
NODE_123_length_19845_cov_9.975820_cutoff_5_type_linears	138	138_11	3593	-	-	-	-	-	-	chromosome	M10day0MG
NODE_123_length_19845_cov_9.975820_cutoff_5_type_linears	138	138_12	3594	-	-	-	-	-	-	chromosome	M10day0MG
NODE_123_length_19845_cov_9.975820_cutoff_5_type_linears	138	138_13	3595	-	-	-	-	-	-	chromosome	M10day0MG
NODE_123_length_19845_cov_9.975820_cutoff_5_type_linears	138	138_14	3596	-	-	-	-	-	-	chromosome	M10day0MG
NODE_123_length_19845_cov_9.975820_cutoff_5_type_linears	138	138_15	3597	-	-	-	-	-	-	chromosome	M10day0MG
NODE_123_length_19845_cov_9.975820_cutoff_5_type_linears	138	138_16	3598	-	-	-	-	-	-	chromosome	M10day0MG
NODE_123_length_19845_cov_9.975820_cutoff_5_type_linears	138	138_17	3599	-	-	-	-	-	-	chromosome	M10day0MG
NODE_123_length_19845_cov_9.975820_cutoff_5_type_linears	138	138_18	3600	-	-	-	-	-	-	chromosome	M10day0MG
NODE_123_length_19845_cov_9.975820_cutoff_5_type_linears	138	138_2	3584	-	-	-	-	-	-	chromosome	M10day0MG
NODE_123_length_19845_cov_9.975820_cutoff_5_type_linears	138	138_3	3585	-	-	-	-	-	-	chromosome	M10day0MG
NODE_123_length_19845_cov_9.975820_cutoff_5_type_linears	138	138_4	3586	-	-	-	-	-	-	chromosome	M10day0MG
NODE_123_length_19845_cov_9.975820_cutoff_5_type_linears	138	138_5	3587	-	-	-	-	-	-	chromosome	M10day0MG
NODE_123_length_19845_cov_9.975820_cutoff_5_type_linears	138	138_6	3588	-	-	-	-	-	-	chromosome	M10day0MG
NODE_123_length_19845_cov_9.975820_cutoff_5_type_linears	138	138_7	3589	-	-	-	-	-	-	chromosome	M10day0MG
NODE_123_length_19845_cov_9.975820_cutoff_5_type_linears	138	138_8	3590	-	-	-	-	-	-	chromosome	M10day0MG
NODE_123_length_19845_cov_9.975820_cutoff_5_type_linears	138	138_9	3591	-	-	-	-	-	-	chromosome	M10day0MG
NODE_124_length_19564_cov_8.728999_cutoff_5_type_linears	139	139_1	3601	-	-	-	-	-	-	chromosome	M10day0MG
NODE_124_length_19564_cov_8.728999_cutoff_5_type_linears	139	139_10	3610	-	-	-	-	-	-	chromosome	M10day0MG
NODE_124_length_19564_cov_8.728999_cutoff_5_type_linears	139	139_11	3611	-	-	-	-	-	-	chromosome	M10day0MG
NODE_124_length_19564_cov_8.728999_cutoff_5_type_linears	139	139_12	3612	-	-	-	-	-	-	chromosome	M10day0MG
NODE_124_length_19564_cov_8.728999_cutoff_5_type_linears	139	139_13	3613	-	-	-	-	-	-	chromosome	M10day0MG
NODE_124_length_19564_cov_8.728999_cutoff_5_type_linears	139	139_14	3614	-	-	-	-	-	-	chromosome	M10day0MG
NODE_124_length_19564_cov_8.728999_cutoff_5_type_linears	139	139_2	3602	-	-	-	-	-	-	chromosome	M10day0MG
NODE_124_length_19564_cov_8.728999_cutoff_5_type_linears	139	139_3	3603	-	-	-	-	-	-	chromosome	M10day0MG
NODE_124_length_19564_cov_8.728999_cutoff_5_type_linears	139	139_4	3604	-	-	-	-	-	-	chromosome	M10day0MG
NODE_124_length_19564_cov_8.728999_cutoff_5_type_linears	139	139_5	3605	-	-	-	-	-	-	chromosome	M10day0MG
NODE_124_length_19564_cov_8.728999_cutoff_5_type_linears	139	139_6	3606	-	-	-	-	-	-	chromosome	M10day0MG
NODE_124_length_19564_cov_8.728999_cutoff_5_type_linears	139	139_7	3607	-	-	-	-	-	-	chromosome	M10day0MG
NODE_124_length_19564_cov_8.728999_cutoff_5_type_linears	139	139_8	3608	-	-	-	-	-	-	chromosome	M10day0MG
NODE_124_length_19564_cov_8.728999_cutoff_5_type_linears	139	139_9	3609	-	-	-	-	-	-	chromosome	M10day0MG
NODE_125_length_19531_cov_7.429577_cutoff_5_type_linears	140	140_1	3615	-	-	-	-	-	-	chromosome	M10day0MG
NODE_125_length_19531_cov_7.429577_cutoff_5_type_linears	140	140_10	3624	-	-	-	-	-	-	chromosome	M10day0MG
NODE_125_length_19531_cov_7.429577_cutoff_5_type_linears	140	140_11	3625	-	-	-	-	-	-	chromosome	M10day0MG
NODE_125_length_19531_cov_7.429577_cutoff_5_type_linears	140	140_12	3626	-	-	-	-	-	-	chromosome	M10day0MG
NODE_125_length_19531_cov_7.429577_cutoff_5_type_linears	140	140_13	3627	-	-	-	-	-	-	chromosome	M10day0MG
NODE_125_length_19531_cov_7.429577_cutoff_5_type_linears	140	140_2	3616	-	-	-	-	-	-	chromosome	M10day0MG
NODE_125_length_19531_cov_7.429577_cutoff_5_type_linears	140	140_3	3617	-	-	-	-	-	-	chromosome	M10day0MG
NODE_125_length_19531_cov_7.429577_cutoff_5_type_linears	140	140_4	3618	-	-	-	-	-	-	chromosome	M10day0MG
NODE_125_length_19531_cov_7.429577_cutoff_5_type_linears	140	140_5	3619	-	-	-	-	-	-	chromosome	M10day0MG
NODE_125_length_19531_cov_7.429577_cutoff_5_type_linears	140	140_6	3620	-	-	-	-	-	-	chromosome	M10day0MG
NODE_125_length_19531_cov_7.429577_cutoff_5_type_linears	140	140_7	3621	ADEF	n/a	multidrug	fluoroquinolone antibiotic;tetracycline antibiotic	antibiotic efflux	RGI	chromosome	M10day0MG
NODE_125_length_19531_cov_7.429577_cutoff_5_type_linears	140	140_8	3622	-	-	-	-	-	-	chromosome	M10day0MG
NODE_125_length_19531_cov_7.429577_cutoff_5_type_linears	140	140_9	3623	-	-	-	-	-	-	chromosome	M10day0MG
NODE_126_length_19448_cov_7.806463_cutoff_5_type_linears	141	141_1	3628	-	-	-	-	-	-	chromosome	M10day0MG
NODE_126_length_19448_cov_7.806463_cutoff_5_type_linears	141	141_10	3637	-	-	-	-	-	-	chromosome	M10day0MG
NODE_126_length_19448_cov_7.806463_cutoff_5_type_linears	141	141_11	3638	-	-	-	-	-	-	chromosome	M10day0MG
NODE_126_length_19448_cov_7.806463_cutoff_5_type_linears	141	141_12	3639	-	-	-	-	-	-	chromosome	M10day0MG
NODE_126_length_19448_cov_7.806463_cutoff_5_type_linears	141	141_13	3640	-	-	-	-	-	-	chromosome	M10day0MG
NODE_126_length_19448_cov_7.806463_cutoff_5_type_linears	141	141_14	3641	-	-	-	-	-	-	chromosome	M10day0MG
NODE_126_length_19448_cov_7.806463_cutoff_5_type_linears	141	141_15	3642	-	-	-	-	-	-	chromosome	M10day0MG
NODE_126_length_19448_cov_7.806463_cutoff_5_type_linears	141	141_16	3643	-	-	-	-	-	-	chromosome	M10day0MG
NODE_126_length_19448_cov_7.806463_cutoff_5_type_linears	141	141_17	3644	-	-	-	-	-	-	chromosome	M10day0MG
NODE_126_length_19448_cov_7.806463_cutoff_5_type_linears	141	141_18	3645	-	-	-	-	-	-	chromosome	M10day0MG
NODE_126_length_19448_cov_7.806463_cutoff_5_type_linears	141	141_19	3646	-	-	-	-	-	-	chromosome	M10day0MG
NODE_126_length_19448_cov_7.806463_cutoff_5_type_linears	141	141_2	3629	-	-	-	-	-	-	chromosome	M10day0MG
NODE_126_length_19448_cov_7.806463_cutoff_5_type_linears	141	141_20	3647	-	-	-	-	-	-	chromosome	M10day0MG
NODE_126_length_19448_cov_7.806463_cutoff_5_type_linears	141	141_3	3630	-	-	-	-	-	-	chromosome	M10day0MG
NODE_126_length_19448_cov_7.806463_cutoff_5_type_linears	141	141_4	3631	-	-	-	-	-	-	chromosome	M10day0MG
NODE_126_length_19448_cov_7.806463_cutoff_5_type_linears	141	141_5	3632	-	-	-	-	-	-	chromosome	M10day0MG
NODE_126_length_19448_cov_7.806463_cutoff_5_type_linears	141	141_6	3633	-	-	-	-	-	-	chromosome	M10day0MG
NODE_126_length_19448_cov_7.806463_cutoff_5_type_linears	141	141_7	3634	-	-	-	-	-	-	chromosome	M10day0MG
NODE_126_length_19448_cov_7.806463_cutoff_5_type_linears	141	141_8	3635	-	-	-	-	-	-	chromosome	M10day0MG
NODE_126_length_19448_cov_7.806463_cutoff_5_type_linears	141	141_9	3636	-	-	-	-	-	-	chromosome	M10day0MG
NODE_127_length_19418_cov_9.603743_cutoff_5_type_linears	142	142_1	3648	-	-	-	-	-	-	unclassified	M10day0MG
NODE_127_length_19418_cov_9.603743_cutoff_5_type_linears	142	142_10	3657	-	-	-	-	-	-	unclassified	M10day0MG
NODE_127_length_19418_cov_9.603743_cutoff_5_type_linears	142	142_11	3658	-	-	-	-	-	-	unclassified	M10day0MG
NODE_127_length_19418_cov_9.603743_cutoff_5_type_linears	142	142_12	3659	-	-	-	-	-	-	unclassified	M10day0MG
NODE_127_length_19418_cov_9.603743_cutoff_5_type_linears	142	142_13	3660	-	-	-	-	-	-	unclassified	M10day0MG
NODE_127_length_19418_cov_9.603743_cutoff_5_type_linears	142	142_14	3661	-	-	-	-	-	-	unclassified	M10day0MG
NODE_127_length_19418_cov_9.603743_cutoff_5_type_linears	142	142_15	3662	-	-	-	-	-	-	unclassified	M10day0MG
NODE_127_length_19418_cov_9.603743_cutoff_5_type_linears	142	142_16	3663	-	-	-	-	-	-	unclassified	M10day0MG
NODE_127_length_19418_cov_9.603743_cutoff_5_type_linears	142	142_2	3649	-	-	-	-	-	-	unclassified	M10day0MG
NODE_127_length_19418_cov_9.603743_cutoff_5_type_linears	142	142_3	3650	-	-	-	-	-	-	unclassified	M10day0MG
NODE_127_length_19418_cov_9.603743_cutoff_5_type_linears	142	142_4	3651	-	-	-	-	-	-	unclassified	M10day0MG
NODE_127_length_19418_cov_9.603743_cutoff_5_type_linears	142	142_5	3652	-	-	-	-	-	-	unclassified	M10day0MG
NODE_127_length_19418_cov_9.603743_cutoff_5_type_linears	142	142_6	3653	-	-	-	-	-	-	unclassified	M10day0MG
NODE_127_length_19418_cov_9.603743_cutoff_5_type_linears	142	142_7	3654	-	-	-	-	-	-	unclassified	M10day0MG
NODE_127_length_19418_cov_9.603743_cutoff_5_type_linears	142	142_8	3655	-	-	-	-	-	-	unclassified	M10day0MG
NODE_127_length_19418_cov_9.603743_cutoff_5_type_linears	142	142_9	3656	-	-	-	-	-	-	unclassified	M10day0MG
NODE_128_length_19367_cov_7.451840_cutoff_5_type_linears	143	143_1	3664	-	-	-	-	-	-	chromosome	M10day0MG
NODE_128_length_19367_cov_7.451840_cutoff_5_type_linears	143	143_10	3673	-	-	-	-	-	-	chromosome	M10day0MG
NODE_128_length_19367_cov_7.451840_cutoff_5_type_linears	143	143_11	3674	-	-	-	-	-	-	chromosome	M10day0MG
NODE_128_length_19367_cov_7.451840_cutoff_5_type_linears	143	143_12	3675	-	-	-	-	-	-	chromosome	M10day0MG
NODE_128_length_19367_cov_7.451840_cutoff_5_type_linears	143	143_13	3676	-	-	-	-	-	-	chromosome	M10day0MG
NODE_128_length_19367_cov_7.451840_cutoff_5_type_linears	143	143_14	3677	-	-	-	-	-	-	chromosome	M10day0MG
NODE_128_length_19367_cov_7.451840_cutoff_5_type_linears	143	143_15	3678	-	-	-	-	-	-	chromosome	M10day0MG
NODE_128_length_19367_cov_7.451840_cutoff_5_type_linears	143	143_16	3679	-	-	-	-	-	-	chromosome	M10day0MG
NODE_128_length_19367_cov_7.451840_cutoff_5_type_linears	143	143_2	3665	-	-	-	-	-	-	chromosome	M10day0MG
NODE_128_length_19367_cov_7.451840_cutoff_5_type_linears	143	143_3	3666	-	-	-	-	-	-	chromosome	M10day0MG
NODE_128_length_19367_cov_7.451840_cutoff_5_type_linears	143	143_4	3667	-	-	-	-	-	-	chromosome	M10day0MG
NODE_128_length_19367_cov_7.451840_cutoff_5_type_linears	143	143_5	3668	-	-	-	-	-	-	chromosome	M10day0MG
NODE_128_length_19367_cov_7.451840_cutoff_5_type_linears	143	143_6	3669	-	-	-	-	-	-	chromosome	M10day0MG
NODE_128_length_19367_cov_7.451840_cutoff_5_type_linears	143	143_7	3670	-	-	-	-	-	-	chromosome	M10day0MG
NODE_128_length_19367_cov_7.451840_cutoff_5_type_linears	143	143_8	3671	-	-	-	-	-	-	chromosome	M10day0MG
NODE_128_length_19367_cov_7.451840_cutoff_5_type_linears	143	143_9	3672	-	-	-	-	-	-	chromosome	M10day0MG
NODE_129_length_19256_cov_7.221857_cutoff_5_type_linears	144	144_1	3680	-	-	-	-	-	-	unclassified	M10day0MG
NODE_129_length_19256_cov_7.221857_cutoff_5_type_linears	144	144_10	3689	-	-	-	-	-	-	unclassified	M10day0MG
NODE_129_length_19256_cov_7.221857_cutoff_5_type_linears	144	144_11	3690	-	-	-	-	-	-	unclassified	M10day0MG
NODE_129_length_19256_cov_7.221857_cutoff_5_type_linears	144	144_12	3691	-	-	-	-	-	-	unclassified	M10day0MG
NODE_129_length_19256_cov_7.221857_cutoff_5_type_linears	144	144_13	3692	-	-	-	-	-	-	unclassified	M10day0MG
NODE_129_length_19256_cov_7.221857_cutoff_5_type_linears	144	144_14	3693	-	-	-	-	-	-	unclassified	M10day0MG
NODE_129_length_19256_cov_7.221857_cutoff_5_type_linears	144	144_15	3694	-	-	-	-	-	-	unclassified	M10day0MG
NODE_129_length_19256_cov_7.221857_cutoff_5_type_linears	144	144_16	3695	-	-	-	-	-	-	unclassified	M10day0MG
NODE_129_length_19256_cov_7.221857_cutoff_5_type_linears	144	144_17	3696	-	-	-	-	-	-	unclassified	M10day0MG
NODE_129_length_19256_cov_7.221857_cutoff_5_type_linears	144	144_2	3681	-	-	-	-	-	-	unclassified	M10day0MG
NODE_129_length_19256_cov_7.221857_cutoff_5_type_linears	144	144_3	3682	-	-	-	-	-	-	unclassified	M10day0MG
NODE_129_length_19256_cov_7.221857_cutoff_5_type_linears	144	144_4	3683	-	-	-	-	-	-	unclassified	M10day0MG
NODE_129_length_19256_cov_7.221857_cutoff_5_type_linears	144	144_5	3684	-	-	-	-	-	-	unclassified	M10day0MG
NODE_129_length_19256_cov_7.221857_cutoff_5_type_linears	144	144_6	3685	-	-	-	-	-	-	unclassified	M10day0MG
NODE_129_length_19256_cov_7.221857_cutoff_5_type_linears	144	144_7	3686	-	-	-	-	-	-	unclassified	M10day0MG
NODE_129_length_19256_cov_7.221857_cutoff_5_type_linears	144	144_8	3687	-	-	-	-	-	-	unclassified	M10day0MG
NODE_129_length_19256_cov_7.221857_cutoff_5_type_linears	144	144_9	3688	-	-	-	-	-	-	unclassified	M10day0MG
NODE_12_length_51599_cov_11.522631_cutoff_5_type_linears	27	27_1	884	-	-	-	-	-	-	unclassified	M10day0MG
NODE_12_length_51599_cov_11.522631_cutoff_5_type_linears	27	27_10	893	-	-	-	-	-	-	unclassified	M10day0MG
NODE_12_length_51599_cov_11.522631_cutoff_5_type_linears	27	27_11	894	-	-	-	-	-	-	unclassified	M10day0MG
NODE_12_length_51599_cov_11.522631_cutoff_5_type_linears	27	27_12	895	-	-	-	-	-	-	unclassified	M10day0MG
NODE_12_length_51599_cov_11.522631_cutoff_5_type_linears	27	27_13	896	-	-	-	-	-	-	unclassified	M10day0MG
NODE_12_length_51599_cov_11.522631_cutoff_5_type_linears	27	27_14	897	-	-	-	-	-	-	unclassified	M10day0MG
NODE_12_length_51599_cov_11.522631_cutoff_5_type_linears	27	27_15	898	-	-	-	-	-	-	unclassified	M10day0MG
NODE_12_length_51599_cov_11.522631_cutoff_5_type_linears	27	27_16	899	-	-	-	-	-	-	unclassified	M10day0MG
NODE_12_length_51599_cov_11.522631_cutoff_5_type_linears	27	27_17	900	-	-	-	-	-	-	unclassified	M10day0MG
NODE_12_length_51599_cov_11.522631_cutoff_5_type_linears	27	27_18	901	-	-	-	-	-	-	unclassified	M10day0MG
NODE_12_length_51599_cov_11.522631_cutoff_5_type_linears	27	27_19	902	-	-	-	-	-	-	unclassified	M10day0MG
NODE_12_length_51599_cov_11.522631_cutoff_5_type_linears	27	27_2	885	-	-	-	-	-	-	unclassified	M10day0MG
NODE_12_length_51599_cov_11.522631_cutoff_5_type_linears	27	27_20	903	-	-	-	-	-	-	unclassified	M10day0MG
NODE_12_length_51599_cov_11.522631_cutoff_5_type_linears	27	27_21	904	-	-	-	-	-	-	unclassified	M10day0MG
NODE_12_length_51599_cov_11.522631_cutoff_5_type_linears	27	27_22	905	-	-	-	-	-	-	unclassified	M10day0MG
NODE_12_length_51599_cov_11.522631_cutoff_5_type_linears	27	27_23	906	-	-	-	-	-	-	unclassified	M10day0MG
NODE_12_length_51599_cov_11.522631_cutoff_5_type_linears	27	27_24	907	-	-	-	-	-	-	unclassified	M10day0MG
NODE_12_length_51599_cov_11.522631_cutoff_5_type_linears	27	27_25	908	-	-	-	-	-	-	unclassified	M10day0MG
NODE_12_length_51599_cov_11.522631_cutoff_5_type_linears	27	27_26	909	-	-	-	-	-	-	unclassified	M10day0MG
NODE_12_length_51599_cov_11.522631_cutoff_5_type_linears	27	27_27	910	-	-	-	-	-	-	unclassified	M10day0MG
NODE_12_length_51599_cov_11.522631_cutoff_5_type_linears	27	27_28	911	-	-	-	-	-	-	unclassified	M10day0MG
NODE_12_length_51599_cov_11.522631_cutoff_5_type_linears	27	27_29	912	-	-	-	-	-	-	unclassified	M10day0MG
NODE_12_length_51599_cov_11.522631_cutoff_5_type_linears	27	27_3	886	-	-	-	-	-	-	unclassified	M10day0MG
NODE_12_length_51599_cov_11.522631_cutoff_5_type_linears	27	27_30	913	-	-	-	-	-	-	unclassified	M10day0MG
NODE_12_length_51599_cov_11.522631_cutoff_5_type_linears	27	27_31	914	-	-	-	-	-	-	unclassified	M10day0MG
NODE_12_length_51599_cov_11.522631_cutoff_5_type_linears	27	27_32	915	-	-	-	-	-	-	unclassified	M10day0MG
NODE_12_length_51599_cov_11.522631_cutoff_5_type_linears	27	27_4	887	-	-	-	-	-	-	unclassified	M10day0MG
NODE_12_length_51599_cov_11.522631_cutoff_5_type_linears	27	27_5	888	-	-	-	-	-	-	unclassified	M10day0MG
NODE_12_length_51599_cov_11.522631_cutoff_5_type_linears	27	27_6	889	-	-	-	-	-	-	unclassified	M10day0MG
NODE_12_length_51599_cov_11.522631_cutoff_5_type_linears	27	27_7	890	-	-	-	-	-	-	unclassified	M10day0MG
NODE_12_length_51599_cov_11.522631_cutoff_5_type_linears	27	27_8	891	-	-	-	-	-	-	unclassified	M10day0MG
NODE_12_length_51599_cov_11.522631_cutoff_5_type_linears	27	27_9	892	-	-	-	-	-	-	unclassified	M10day0MG
NODE_130_length_19030_cov_7.555479_cutoff_5_type_linears	145	145_1	3697	-	-	-	-	-	-	chromosome	M10day0MG
NODE_130_length_19030_cov_7.555479_cutoff_5_type_linears	145	145_10	3706	-	-	-	-	-	-	chromosome	M10day0MG
NODE_130_length_19030_cov_7.555479_cutoff_5_type_linears	145	145_11	3707	-	-	-	-	-	-	chromosome	M10day0MG
NODE_130_length_19030_cov_7.555479_cutoff_5_type_linears	145	145_12	3708	-	-	-	-	-	-	chromosome	M10day0MG
NODE_130_length_19030_cov_7.555479_cutoff_5_type_linears	145	145_13	3709	-	-	-	-	-	-	chromosome	M10day0MG
NODE_130_length_19030_cov_7.555479_cutoff_5_type_linears	145	145_14	3710	-	-	-	-	-	-	chromosome	M10day0MG
NODE_130_length_19030_cov_7.555479_cutoff_5_type_linears	145	145_15	3711	-	-	-	-	-	-	chromosome	M10day0MG
NODE_130_length_19030_cov_7.555479_cutoff_5_type_linears	145	145_16	3712	-	-	-	-	-	-	chromosome	M10day0MG
NODE_130_length_19030_cov_7.555479_cutoff_5_type_linears	145	145_17	3713	-	-	-	-	-	-	chromosome	M10day0MG
NODE_130_length_19030_cov_7.555479_cutoff_5_type_linears	145	145_2	3698	-	-	-	-	-	-	chromosome	M10day0MG
NODE_130_length_19030_cov_7.555479_cutoff_5_type_linears	145	145_3	3699	-	-	-	-	-	-	chromosome	M10day0MG
NODE_130_length_19030_cov_7.555479_cutoff_5_type_linears	145	145_4	3700	-	-	-	-	-	-	chromosome	M10day0MG
NODE_130_length_19030_cov_7.555479_cutoff_5_type_linears	145	145_5	3701	-	-	-	-	-	-	chromosome	M10day0MG
NODE_130_length_19030_cov_7.555479_cutoff_5_type_linears	145	145_6	3702	-	-	-	-	-	-	chromosome	M10day0MG
NODE_130_length_19030_cov_7.555479_cutoff_5_type_linears	145	145_7	3703	-	-	-	-	-	-	chromosome	M10day0MG
NODE_130_length_19030_cov_7.555479_cutoff_5_type_linears	145	145_8	3704	-	-	-	-	-	-	chromosome	M10day0MG
NODE_130_length_19030_cov_7.555479_cutoff_5_type_linears	145	145_9	3705	-	-	-	-	-	-	chromosome	M10day0MG
NODE_131_length_18920_cov_9.396168_cutoff_5_type_linears	146	146_1	3714	-	-	-	-	-	-	unclassified	M10day0MG
NODE_131_length_18920_cov_9.396168_cutoff_5_type_linears	146	146_10	3723	-	-	-	-	-	-	unclassified	M10day0MG
NODE_131_length_18920_cov_9.396168_cutoff_5_type_linears	146	146_11	3724	-	-	-	-	-	-	unclassified	M10day0MG
NODE_131_length_18920_cov_9.396168_cutoff_5_type_linears	146	146_12	3725	-	-	-	-	-	-	unclassified	M10day0MG
NODE_131_length_18920_cov_9.396168_cutoff_5_type_linears	146	146_13	3726	-	-	-	-	-	-	unclassified	M10day0MG
NODE_131_length_18920_cov_9.396168_cutoff_5_type_linears	146	146_14	3727	-	-	-	-	-	-	unclassified	M10day0MG
NODE_131_length_18920_cov_9.396168_cutoff_5_type_linears	146	146_15	3728	-	-	-	-	-	-	unclassified	M10day0MG
NODE_131_length_18920_cov_9.396168_cutoff_5_type_linears	146	146_16	3729	-	-	-	-	-	-	unclassified	M10day0MG
NODE_131_length_18920_cov_9.396168_cutoff_5_type_linears	146	146_17	3730	-	-	-	-	-	-	unclassified	M10day0MG
NODE_131_length_18920_cov_9.396168_cutoff_5_type_linears	146	146_18	3731	-	-	-	-	-	-	unclassified	M10day0MG
NODE_131_length_18920_cov_9.396168_cutoff_5_type_linears	146	146_19	3732	-	-	-	-	-	-	unclassified	M10day0MG
NODE_131_length_18920_cov_9.396168_cutoff_5_type_linears	146	146_2	3715	-	-	-	-	-	-	unclassified	M10day0MG
NODE_131_length_18920_cov_9.396168_cutoff_5_type_linears	146	146_3	3716	-	-	-	-	-	-	unclassified	M10day0MG
NODE_131_length_18920_cov_9.396168_cutoff_5_type_linears	146	146_4	3717	-	-	-	-	-	-	unclassified	M10day0MG
NODE_131_length_18920_cov_9.396168_cutoff_5_type_linears	146	146_5	3718	-	-	-	-	-	-	unclassified	M10day0MG
NODE_131_length_18920_cov_9.396168_cutoff_5_type_linears	146	146_6	3719	-	-	-	-	-	-	unclassified	M10day0MG
NODE_131_length_18920_cov_9.396168_cutoff_5_type_linears	146	146_7	3720	-	-	-	-	-	-	unclassified	M10day0MG
NODE_131_length_18920_cov_9.396168_cutoff_5_type_linears	146	146_8	3721	-	-	-	-	-	-	unclassified	M10day0MG
NODE_131_length_18920_cov_9.396168_cutoff_5_type_linears	146	146_9	3722	-	-	-	-	-	-	unclassified	M10day0MG
NODE_132_length_18903_cov_6.379581_cutoff_5_type_linears	147	147_1	3733	-	-	-	-	-	-	chromosome	M10day0MG
NODE_132_length_18903_cov_6.379581_cutoff_5_type_linears	147	147_10	3742	-	-	-	-	-	-	chromosome	M10day0MG
NODE_132_length_18903_cov_6.379581_cutoff_5_type_linears	147	147_11	3743	-	-	-	-	-	-	chromosome	M10day0MG
NODE_132_length_18903_cov_6.379581_cutoff_5_type_linears	147	147_12	3744	-	-	-	-	-	-	chromosome	M10day0MG
NODE_132_length_18903_cov_6.379581_cutoff_5_type_linears	147	147_13	3745	-	-	-	-	-	-	chromosome	M10day0MG
NODE_132_length_18903_cov_6.379581_cutoff_5_type_linears	147	147_14	3746	-	-	-	-	-	-	chromosome	M10day0MG
NODE_132_length_18903_cov_6.379581_cutoff_5_type_linears	147	147_2	3734	-	-	-	-	-	-	chromosome	M10day0MG
NODE_132_length_18903_cov_6.379581_cutoff_5_type_linears	147	147_3	3735	-	-	-	-	-	-	chromosome	M10day0MG
NODE_132_length_18903_cov_6.379581_cutoff_5_type_linears	147	147_4	3736	-	-	-	-	-	-	chromosome	M10day0MG
NODE_132_length_18903_cov_6.379581_cutoff_5_type_linears	147	147_5	3737	-	-	-	-	-	-	chromosome	M10day0MG
NODE_132_length_18903_cov_6.379581_cutoff_5_type_linears	147	147_6	3738	-	-	-	-	-	-	chromosome	M10day0MG
NODE_132_length_18903_cov_6.379581_cutoff_5_type_linears	147	147_7	3739	-	-	-	-	-	-	chromosome	M10day0MG
NODE_132_length_18903_cov_6.379581_cutoff_5_type_linears	147	147_8	3740	-	-	-	-	-	-	chromosome	M10day0MG
NODE_132_length_18903_cov_6.379581_cutoff_5_type_linears	147	147_9	3741	-	-	-	-	-	-	chromosome	M10day0MG
NODE_133_length_18847_cov_8.134363_cutoff_5_type_linears	148	148_1	3747	-	-	-	-	-	-	chromosome	M10day0MG
NODE_133_length_18847_cov_8.134363_cutoff_5_type_linears	148	148_10	3756	-	-	-	-	-	-	chromosome	M10day0MG
NODE_133_length_18847_cov_8.134363_cutoff_5_type_linears	148	148_11	3757	-	-	-	-	-	-	chromosome	M10day0MG
NODE_133_length_18847_cov_8.134363_cutoff_5_type_linears	148	148_12	3758	-	-	-	-	-	-	chromosome	M10day0MG
NODE_133_length_18847_cov_8.134363_cutoff_5_type_linears	148	148_13	3759	-	-	-	-	-	-	chromosome	M10day0MG
NODE_133_length_18847_cov_8.134363_cutoff_5_type_linears	148	148_14	3760	-	-	-	-	-	-	chromosome	M10day0MG
NODE_133_length_18847_cov_8.134363_cutoff_5_type_linears	148	148_15	3761	-	-	-	-	-	-	chromosome	M10day0MG
NODE_133_length_18847_cov_8.134363_cutoff_5_type_linears	148	148_16	3762	-	-	-	-	-	-	chromosome	M10day0MG
NODE_133_length_18847_cov_8.134363_cutoff_5_type_linears	148	148_2	3748	-	-	-	-	-	-	chromosome	M10day0MG
NODE_133_length_18847_cov_8.134363_cutoff_5_type_linears	148	148_3	3749	-	-	-	-	-	-	chromosome	M10day0MG
NODE_133_length_18847_cov_8.134363_cutoff_5_type_linears	148	148_4	3750	-	-	-	-	-	-	chromosome	M10day0MG
NODE_133_length_18847_cov_8.134363_cutoff_5_type_linears	148	148_5	3751	-	-	-	-	-	-	chromosome	M10day0MG
NODE_133_length_18847_cov_8.134363_cutoff_5_type_linears	148	148_6	3752	-	-	-	-	-	-	chromosome	M10day0MG
NODE_133_length_18847_cov_8.134363_cutoff_5_type_linears	148	148_7	3753	-	-	-	-	-	-	chromosome	M10day0MG
NODE_133_length_18847_cov_8.134363_cutoff_5_type_linears	148	148_8	3754	-	-	-	-	-	-	chromosome	M10day0MG
NODE_133_length_18847_cov_8.134363_cutoff_5_type_linears	148	148_9	3755	-	-	-	-	-	-	chromosome	M10day0MG
NODE_134_length_18758_cov_7.677052_cutoff_5_type_linears	149	149_1	3763	-	-	-	-	-	-	chromosome	M10day0MG
NODE_134_length_18758_cov_7.677052_cutoff_5_type_linears	149	149_10	3772	-	-	-	-	-	-	chromosome	M10day0MG
NODE_134_length_18758_cov_7.677052_cutoff_5_type_linears	149	149_2	3764	-	-	-	-	-	-	chromosome	M10day0MG
NODE_134_length_18758_cov_7.677052_cutoff_5_type_linears	149	149_3	3765	-	-	-	-	-	-	chromosome	M10day0MG
NODE_134_length_18758_cov_7.677052_cutoff_5_type_linears	149	149_4	3766	-	-	-	-	-	-	chromosome	M10day0MG
NODE_134_length_18758_cov_7.677052_cutoff_5_type_linears	149	149_5	3767	-	-	-	-	-	-	chromosome	M10day0MG
NODE_134_length_18758_cov_7.677052_cutoff_5_type_linears	149	149_6	3768	-	-	-	-	-	-	chromosome	M10day0MG
NODE_134_length_18758_cov_7.677052_cutoff_5_type_linears	149	149_7	3769	-	-	-	-	-	-	chromosome	M10day0MG
NODE_134_length_18758_cov_7.677052_cutoff_5_type_linears	149	149_8	3770	-	-	-	-	-	-	chromosome	M10day0MG
NODE_134_length_18758_cov_7.677052_cutoff_5_type_linears	149	149_9	3771	-	-	-	-	-	-	chromosome	M10day0MG
NODE_135_length_18729_cov_10.264690_cutoff_5_type_linears	150	150_1	3773	-	-	-	-	-	-	chromosome	M10day0MG
NODE_135_length_18729_cov_10.264690_cutoff_5_type_linears	150	150_2	3774	-	-	-	-	-	-	chromosome	M10day0MG
NODE_135_length_18729_cov_10.264690_cutoff_5_type_linears	150	150_3	3775	-	-	-	-	-	-	chromosome	M10day0MG
NODE_135_length_18729_cov_10.264690_cutoff_5_type_linears	150	150_4	3776	-	-	-	-	-	-	chromosome	M10day0MG
NODE_135_length_18729_cov_10.264690_cutoff_5_type_linears	150	150_5	3777	-	-	-	-	-	-	chromosome	M10day0MG
NODE_135_length_18729_cov_10.264690_cutoff_5_type_linears	150	150_6	3778	-	-	-	-	-	-	chromosome	M10day0MG
NODE_135_length_18729_cov_10.264690_cutoff_5_type_linears	150	150_7	3779	-	-	-	-	-	-	chromosome	M10day0MG
NODE_135_length_18729_cov_10.264690_cutoff_5_type_linears	150	150_8	3780	-	-	-	-	-	-	chromosome	M10day0MG
NODE_135_length_18729_cov_10.264690_cutoff_5_type_linears	150	150_9	3781	-	-	-	-	-	-	chromosome	M10day0MG
NODE_136_length_18676_cov_12.439378_cutoff_5_type_linears	151	151_1	3782	-	-	-	-	-	-	plasmid	M10day0MG
NODE_136_length_18676_cov_12.439378_cutoff_5_type_linears	151	151_10	3791	-	-	-	-	-	-	plasmid	M10day0MG
NODE_136_length_18676_cov_12.439378_cutoff_5_type_linears	151	151_11	3792	-	-	-	-	-	-	plasmid	M10day0MG
NODE_136_length_18676_cov_12.439378_cutoff_5_type_linears	151	151_12	3793	-	-	-	-	-	-	plasmid	M10day0MG
NODE_136_length_18676_cov_12.439378_cutoff_5_type_linears	151	151_13	3794	-	-	-	-	-	-	plasmid	M10day0MG
NODE_136_length_18676_cov_12.439378_cutoff_5_type_linears	151	151_14	3795	-	-	-	-	-	-	plasmid	M10day0MG
NODE_136_length_18676_cov_12.439378_cutoff_5_type_linears	151	151_15	3796	-	-	-	-	-	-	plasmid	M10day0MG
NODE_136_length_18676_cov_12.439378_cutoff_5_type_linears	151	151_16	3797	-	-	-	-	-	-	plasmid	M10day0MG
NODE_136_length_18676_cov_12.439378_cutoff_5_type_linears	151	151_17	3798	-	-	-	-	-	-	plasmid	M10day0MG
NODE_136_length_18676_cov_12.439378_cutoff_5_type_linears	151	151_2	3783	-	-	-	-	-	-	plasmid	M10day0MG
NODE_136_length_18676_cov_12.439378_cutoff_5_type_linears	151	151_3	3784	-	-	-	-	-	-	plasmid	M10day0MG
NODE_136_length_18676_cov_12.439378_cutoff_5_type_linears	151	151_4	3785	-	-	-	-	-	-	plasmid	M10day0MG
NODE_136_length_18676_cov_12.439378_cutoff_5_type_linears	151	151_5	3786	-	-	-	-	-	-	plasmid	M10day0MG
NODE_136_length_18676_cov_12.439378_cutoff_5_type_linears	151	151_6	3787	-	-	-	-	-	-	plasmid	M10day0MG
NODE_136_length_18676_cov_12.439378_cutoff_5_type_linears	151	151_7	3788	-	-	-	-	-	-	plasmid	M10day0MG
NODE_136_length_18676_cov_12.439378_cutoff_5_type_linears	151	151_8	3789	-	-	-	-	-	-	plasmid	M10day0MG
NODE_136_length_18676_cov_12.439378_cutoff_5_type_linears	151	151_9	3790	-	-	-	-	-	-	plasmid	M10day0MG
NODE_137_length_18672_cov_7.799032_cutoff_5_type_linears	152	152_1	3799	-	-	-	-	-	-	unclassified	M10day0MG
NODE_137_length_18672_cov_7.799032_cutoff_5_type_linears	152	152_10	3808	-	-	-	-	-	-	unclassified	M10day0MG
NODE_137_length_18672_cov_7.799032_cutoff_5_type_linears	152	152_11	3809	-	-	-	-	-	-	unclassified	M10day0MG
NODE_137_length_18672_cov_7.799032_cutoff_5_type_linears	152	152_12	3810	-	-	-	-	-	-	unclassified	M10day0MG
NODE_137_length_18672_cov_7.799032_cutoff_5_type_linears	152	152_13	3811	-	-	-	-	-	-	unclassified	M10day0MG
NODE_137_length_18672_cov_7.799032_cutoff_5_type_linears	152	152_14	3812	-	-	-	-	-	-	unclassified	M10day0MG
NODE_137_length_18672_cov_7.799032_cutoff_5_type_linears	152	152_15	3813	-	-	-	-	-	-	unclassified	M10day0MG
NODE_137_length_18672_cov_7.799032_cutoff_5_type_linears	152	152_2	3800	-	-	-	-	-	-	unclassified	M10day0MG
NODE_137_length_18672_cov_7.799032_cutoff_5_type_linears	152	152_3	3801	-	-	-	-	-	-	unclassified	M10day0MG
NODE_137_length_18672_cov_7.799032_cutoff_5_type_linears	152	152_4	3802	-	-	-	-	-	-	unclassified	M10day0MG
NODE_137_length_18672_cov_7.799032_cutoff_5_type_linears	152	152_5	3803	-	-	-	-	-	-	unclassified	M10day0MG
NODE_137_length_18672_cov_7.799032_cutoff_5_type_linears	152	152_6	3804	-	-	-	-	-	-	unclassified	M10day0MG
NODE_137_length_18672_cov_7.799032_cutoff_5_type_linears	152	152_7	3805	-	-	-	-	-	-	unclassified	M10day0MG
NODE_137_length_18672_cov_7.799032_cutoff_5_type_linears	152	152_8	3806	-	-	-	-	-	-	unclassified	M10day0MG
NODE_137_length_18672_cov_7.799032_cutoff_5_type_linears	152	152_9	3807	-	-	-	-	-	-	unclassified	M10day0MG
NODE_138_length_18540_cov_8.657856_cutoff_5_type_linears	153	153_1	3814	-	-	-	-	-	-	chromosome	M10day0MG
NODE_138_length_18540_cov_8.657856_cutoff_5_type_linears	153	153_10	3823	-	-	-	-	-	-	chromosome	M10day0MG
NODE_138_length_18540_cov_8.657856_cutoff_5_type_linears	153	153_11	3824	-	-	-	-	-	-	chromosome	M10day0MG
NODE_138_length_18540_cov_8.657856_cutoff_5_type_linears	153	153_12	3825	-	-	-	-	-	-	chromosome	M10day0MG
NODE_138_length_18540_cov_8.657856_cutoff_5_type_linears	153	153_2	3815	-	-	-	-	-	-	chromosome	M10day0MG
NODE_138_length_18540_cov_8.657856_cutoff_5_type_linears	153	153_3	3816	-	-	-	-	-	-	chromosome	M10day0MG
NODE_138_length_18540_cov_8.657856_cutoff_5_type_linears	153	153_4	3817	-	-	-	-	-	-	chromosome	M10day0MG
NODE_138_length_18540_cov_8.657856_cutoff_5_type_linears	153	153_5	3818	-	-	-	-	-	-	chromosome	M10day0MG
NODE_138_length_18540_cov_8.657856_cutoff_5_type_linears	153	153_6	3819	-	-	-	-	-	-	chromosome	M10day0MG
NODE_138_length_18540_cov_8.657856_cutoff_5_type_linears	153	153_7	3820	-	-	-	-	-	-	chromosome	M10day0MG
NODE_138_length_18540_cov_8.657856_cutoff_5_type_linears	153	153_8	3821	-	-	-	-	-	-	chromosome	M10day0MG
NODE_138_length_18540_cov_8.657856_cutoff_5_type_linears	153	153_9	3822	-	-	-	-	-	-	chromosome	M10day0MG
NODE_139_length_18521_cov_10.819237_cutoff_5_type_linears	154	154_1	3826	-	-	-	-	-	-	plasmid	M10day0MG
NODE_139_length_18521_cov_10.819237_cutoff_5_type_linears	154	154_2	3827	-	-	-	-	-	-	plasmid	M10day0MG
NODE_139_length_18521_cov_10.819237_cutoff_5_type_linears	154	154_3	3828	-	-	-	-	-	-	plasmid	M10day0MG
NODE_139_length_18521_cov_10.819237_cutoff_5_type_linears	154	154_4	3829	-	-	-	-	-	-	plasmid	M10day0MG
NODE_139_length_18521_cov_10.819237_cutoff_5_type_linears	154	154_5	3830	-	-	-	-	-	-	plasmid	M10day0MG
NODE_139_length_18521_cov_10.819237_cutoff_5_type_linears	154	154_6	3831	-	-	-	-	-	-	plasmid	M10day0MG
NODE_139_length_18521_cov_10.819237_cutoff_5_type_linears	154	154_7	3832	-	-	-	-	-	-	plasmid	M10day0MG
NODE_139_length_18521_cov_10.819237_cutoff_5_type_linears	154	154_8	3833	-	-	-	-	-	-	plasmid	M10day0MG
NODE_139_length_18521_cov_10.819237_cutoff_5_type_linears	154	154_9	3834	-	-	-	-	-	-	plasmid	M10day0MG
NODE_13_length_49883_cov_12.557985_cutoff_5_type_linears	28	28_1	916	-	-	-	-	-	-	chromosome	M10day0MG
NODE_13_length_49883_cov_12.557985_cutoff_5_type_linears	28	28_10	925	-	-	-	-	-	-	chromosome	M10day0MG
NODE_13_length_49883_cov_12.557985_cutoff_5_type_linears	28	28_11	926	-	-	-	-	-	-	chromosome	M10day0MG
NODE_13_length_49883_cov_12.557985_cutoff_5_type_linears	28	28_12	927	-	-	-	-	-	-	chromosome	M10day0MG
NODE_13_length_49883_cov_12.557985_cutoff_5_type_linears	28	28_13	928	-	-	-	-	-	-	chromosome	M10day0MG
NODE_13_length_49883_cov_12.557985_cutoff_5_type_linears	28	28_14	929	-	-	-	-	-	-	chromosome	M10day0MG
NODE_13_length_49883_cov_12.557985_cutoff_5_type_linears	28	28_15	930	-	-	-	-	-	-	chromosome	M10day0MG
NODE_13_length_49883_cov_12.557985_cutoff_5_type_linears	28	28_16	931	-	-	-	-	-	-	chromosome	M10day0MG
NODE_13_length_49883_cov_12.557985_cutoff_5_type_linears	28	28_17	932	-	-	-	-	-	-	chromosome	M10day0MG
NODE_13_length_49883_cov_12.557985_cutoff_5_type_linears	28	28_18	933	-	-	-	-	-	-	chromosome	M10day0MG
NODE_13_length_49883_cov_12.557985_cutoff_5_type_linears	28	28_19	934	-	-	-	-	-	-	chromosome	M10day0MG
NODE_13_length_49883_cov_12.557985_cutoff_5_type_linears	28	28_2	917	-	-	-	-	-	-	chromosome	M10day0MG
NODE_13_length_49883_cov_12.557985_cutoff_5_type_linears	28	28_20	935	-	-	-	-	-	-	chromosome	M10day0MG
NODE_13_length_49883_cov_12.557985_cutoff_5_type_linears	28	28_21	936	-	-	-	-	-	-	chromosome	M10day0MG
NODE_13_length_49883_cov_12.557985_cutoff_5_type_linears	28	28_22	937	-	-	-	-	-	-	chromosome	M10day0MG
NODE_13_length_49883_cov_12.557985_cutoff_5_type_linears	28	28_23	938	-	-	-	-	-	-	chromosome	M10day0MG
NODE_13_length_49883_cov_12.557985_cutoff_5_type_linears	28	28_24	939	-	-	-	-	-	-	chromosome	M10day0MG
NODE_13_length_49883_cov_12.557985_cutoff_5_type_linears	28	28_25	940	-	-	-	-	-	-	chromosome	M10day0MG
NODE_13_length_49883_cov_12.557985_cutoff_5_type_linears	28	28_26	941	-	-	-	-	-	-	chromosome	M10day0MG
NODE_13_length_49883_cov_12.557985_cutoff_5_type_linears	28	28_27	942	-	-	-	-	-	-	chromosome	M10day0MG
NODE_13_length_49883_cov_12.557985_cutoff_5_type_linears	28	28_28	943	-	-	-	-	-	-	chromosome	M10day0MG
NODE_13_length_49883_cov_12.557985_cutoff_5_type_linears	28	28_29	944	-	-	-	-	-	-	chromosome	M10day0MG
NODE_13_length_49883_cov_12.557985_cutoff_5_type_linears	28	28_3	918	-	-	-	-	-	-	chromosome	M10day0MG
NODE_13_length_49883_cov_12.557985_cutoff_5_type_linears	28	28_30	945	-	-	-	-	-	-	chromosome	M10day0MG
NODE_13_length_49883_cov_12.557985_cutoff_5_type_linears	28	28_31	946	-	-	-	-	-	-	chromosome	M10day0MG
NODE_13_length_49883_cov_12.557985_cutoff_5_type_linears	28	28_32	947	-	-	-	-	-	-	chromosome	M10day0MG
NODE_13_length_49883_cov_12.557985_cutoff_5_type_linears	28	28_33	948	-	-	-	-	-	-	chromosome	M10day0MG
NODE_13_length_49883_cov_12.557985_cutoff_5_type_linears	28	28_34	949	-	-	-	-	-	-	chromosome	M10day0MG
NODE_13_length_49883_cov_12.557985_cutoff_5_type_linears	28	28_35	950	-	-	-	-	-	-	chromosome	M10day0MG
NODE_13_length_49883_cov_12.557985_cutoff_5_type_linears	28	28_36	951	-	-	-	-	-	-	chromosome	M10day0MG
NODE_13_length_49883_cov_12.557985_cutoff_5_type_linears	28	28_37	952	-	-	-	-	-	-	chromosome	M10day0MG
NODE_13_length_49883_cov_12.557985_cutoff_5_type_linears	28	28_38	953	-	-	-	-	-	-	chromosome	M10day0MG
NODE_13_length_49883_cov_12.557985_cutoff_5_type_linears	28	28_39	954	-	-	-	-	-	-	chromosome	M10day0MG
NODE_13_length_49883_cov_12.557985_cutoff_5_type_linears	28	28_4	919	-	-	-	-	-	-	chromosome	M10day0MG
NODE_13_length_49883_cov_12.557985_cutoff_5_type_linears	28	28_40	955	-	-	-	-	-	-	chromosome	M10day0MG
NODE_13_length_49883_cov_12.557985_cutoff_5_type_linears	28	28_5	920	-	-	-	-	-	-	chromosome	M10day0MG
NODE_13_length_49883_cov_12.557985_cutoff_5_type_linears	28	28_6	921	-	-	-	-	-	-	chromosome	M10day0MG
NODE_13_length_49883_cov_12.557985_cutoff_5_type_linears	28	28_7	922	-	-	-	-	-	-	chromosome	M10day0MG
NODE_13_length_49883_cov_12.557985_cutoff_5_type_linears	28	28_8	923	-	-	-	-	-	-	chromosome	M10day0MG
NODE_13_length_49883_cov_12.557985_cutoff_5_type_linears	28	28_9	924	-	-	-	-	-	-	chromosome	M10day0MG
NODE_140_length_18502_cov_9.237775_cutoff_5_type_linears	155	155_1	3835	-	-	-	-	-	-	chromosome	M10day0MG
NODE_140_length_18502_cov_9.237775_cutoff_5_type_linears	155	155_10	3844	-	-	-	-	-	-	chromosome	M10day0MG
NODE_140_length_18502_cov_9.237775_cutoff_5_type_linears	155	155_11	3845	-	-	-	-	-	-	chromosome	M10day0MG
NODE_140_length_18502_cov_9.237775_cutoff_5_type_linears	155	155_12	3846	-	-	-	-	-	-	chromosome	M10day0MG
NODE_140_length_18502_cov_9.237775_cutoff_5_type_linears	155	155_13	3847	-	-	-	-	-	-	chromosome	M10day0MG
NODE_140_length_18502_cov_9.237775_cutoff_5_type_linears	155	155_14	3848	-	-	-	-	-	-	chromosome	M10day0MG
NODE_140_length_18502_cov_9.237775_cutoff_5_type_linears	155	155_15	3849	-	-	-	-	-	-	chromosome	M10day0MG
NODE_140_length_18502_cov_9.237775_cutoff_5_type_linears	155	155_16	3850	-	-	-	-	-	-	chromosome	M10day0MG
NODE_140_length_18502_cov_9.237775_cutoff_5_type_linears	155	155_17	3851	-	-	-	-	-	-	chromosome	M10day0MG
NODE_140_length_18502_cov_9.237775_cutoff_5_type_linears	155	155_18	3852	-	-	-	-	-	-	chromosome	M10day0MG
NODE_140_length_18502_cov_9.237775_cutoff_5_type_linears	155	155_19	3853	-	-	-	-	-	-	chromosome	M10day0MG
NODE_140_length_18502_cov_9.237775_cutoff_5_type_linears	155	155_2	3836	-	-	-	-	-	-	chromosome	M10day0MG
NODE_140_length_18502_cov_9.237775_cutoff_5_type_linears	155	155_3	3837	-	-	-	-	-	-	chromosome	M10day0MG
NODE_140_length_18502_cov_9.237775_cutoff_5_type_linears	155	155_4	3838	-	-	-	-	-	-	chromosome	M10day0MG
NODE_140_length_18502_cov_9.237775_cutoff_5_type_linears	155	155_5	3839	-	-	-	-	-	-	chromosome	M10day0MG
NODE_140_length_18502_cov_9.237775_cutoff_5_type_linears	155	155_6	3840	-	-	-	-	-	-	chromosome	M10day0MG
NODE_140_length_18502_cov_9.237775_cutoff_5_type_linears	155	155_7	3841	-	-	-	-	-	-	chromosome	M10day0MG
NODE_140_length_18502_cov_9.237775_cutoff_5_type_linears	155	155_8	3842	-	-	-	-	-	-	chromosome	M10day0MG
NODE_140_length_18502_cov_9.237775_cutoff_5_type_linears	155	155_9	3843	-	-	-	-	-	-	chromosome	M10day0MG
NODE_141_length_18476_cov_6.469482_cutoff_5_type_linears	156	156_1	3854	-	-	-	-	-	-	chromosome	M10day0MG
NODE_141_length_18476_cov_6.469482_cutoff_5_type_linears	156	156_10	3863	-	-	-	-	-	-	chromosome	M10day0MG
NODE_141_length_18476_cov_6.469482_cutoff_5_type_linears	156	156_11	3864	-	-	-	-	-	-	chromosome	M10day0MG
NODE_141_length_18476_cov_6.469482_cutoff_5_type_linears	156	156_12	3865	-	-	-	-	-	-	chromosome	M10day0MG
NODE_141_length_18476_cov_6.469482_cutoff_5_type_linears	156	156_13	3866	-	-	-	-	-	-	chromosome	M10day0MG
NODE_141_length_18476_cov_6.469482_cutoff_5_type_linears	156	156_14	3867	-	-	-	-	-	-	chromosome	M10day0MG
NODE_141_length_18476_cov_6.469482_cutoff_5_type_linears	156	156_15	3868	-	-	-	-	-	-	chromosome	M10day0MG
NODE_141_length_18476_cov_6.469482_cutoff_5_type_linears	156	156_16	3869	-	-	-	-	-	-	chromosome	M10day0MG
NODE_141_length_18476_cov_6.469482_cutoff_5_type_linears	156	156_17	3870	-	-	-	-	-	-	chromosome	M10day0MG
NODE_141_length_18476_cov_6.469482_cutoff_5_type_linears	156	156_18	3871	-	-	-	-	-	-	chromosome	M10day0MG
NODE_141_length_18476_cov_6.469482_cutoff_5_type_linears	156	156_2	3855	-	-	-	-	-	-	chromosome	M10day0MG
NODE_141_length_18476_cov_6.469482_cutoff_5_type_linears	156	156_3	3856	-	-	-	-	-	-	chromosome	M10day0MG
NODE_141_length_18476_cov_6.469482_cutoff_5_type_linears	156	156_4	3857	-	-	-	-	-	-	chromosome	M10day0MG
NODE_141_length_18476_cov_6.469482_cutoff_5_type_linears	156	156_5	3858	-	-	-	-	-	-	chromosome	M10day0MG
NODE_141_length_18476_cov_6.469482_cutoff_5_type_linears	156	156_6	3859	-	-	-	-	-	-	chromosome	M10day0MG
NODE_141_length_18476_cov_6.469482_cutoff_5_type_linears	156	156_7	3860	-	-	-	-	-	-	chromosome	M10day0MG
NODE_141_length_18476_cov_6.469482_cutoff_5_type_linears	156	156_8	3861	-	-	-	-	-	-	chromosome	M10day0MG
NODE_141_length_18476_cov_6.469482_cutoff_5_type_linears	156	156_9	3862	-	-	-	-	-	-	chromosome	M10day0MG
NODE_142_length_18451_cov_6.086807_cutoff_5_type_linears	157	157_1	3872	-	-	-	-	-	-	unclassified	M10day0MG
NODE_142_length_18451_cov_6.086807_cutoff_5_type_linears	157	157_10	3881	-	-	-	-	-	-	unclassified	M10day0MG
NODE_142_length_18451_cov_6.086807_cutoff_5_type_linears	157	157_11	3882	-	-	-	-	-	-	unclassified	M10day0MG
NODE_142_length_18451_cov_6.086807_cutoff_5_type_linears	157	157_12	3883	-	-	-	-	-	-	unclassified	M10day0MG
NODE_142_length_18451_cov_6.086807_cutoff_5_type_linears	157	157_13	3884	-	-	-	-	-	-	unclassified	M10day0MG
NODE_142_length_18451_cov_6.086807_cutoff_5_type_linears	157	157_14	3885	-	-	-	-	-	-	unclassified	M10day0MG
NODE_142_length_18451_cov_6.086807_cutoff_5_type_linears	157	157_15	3886	-	-	-	-	-	-	unclassified	M10day0MG
NODE_142_length_18451_cov_6.086807_cutoff_5_type_linears	157	157_2	3873	-	-	-	-	-	-	unclassified	M10day0MG
NODE_142_length_18451_cov_6.086807_cutoff_5_type_linears	157	157_3	3874	-	-	-	-	-	-	unclassified	M10day0MG
NODE_142_length_18451_cov_6.086807_cutoff_5_type_linears	157	157_4	3875	-	-	-	-	-	-	unclassified	M10day0MG
NODE_142_length_18451_cov_6.086807_cutoff_5_type_linears	157	157_5	3876	-	-	-	-	-	-	unclassified	M10day0MG
NODE_142_length_18451_cov_6.086807_cutoff_5_type_linears	157	157_6	3877	-	-	-	-	-	-	unclassified	M10day0MG
NODE_142_length_18451_cov_6.086807_cutoff_5_type_linears	157	157_7	3878	-	-	-	-	-	-	unclassified	M10day0MG
NODE_142_length_18451_cov_6.086807_cutoff_5_type_linears	157	157_8	3879	-	-	-	-	-	-	unclassified	M10day0MG
NODE_142_length_18451_cov_6.086807_cutoff_5_type_linears	157	157_9	3880	-	-	-	-	-	-	unclassified	M10day0MG
NODE_143_length_18447_cov_9.389113_cutoff_5_type_linears	158	158_1	3887	-	-	-	-	-	-	unclassified	M10day0MG
NODE_143_length_18447_cov_9.389113_cutoff_5_type_linears	158	158_10	3896	-	-	-	-	-	-	unclassified	M10day0MG
NODE_143_length_18447_cov_9.389113_cutoff_5_type_linears	158	158_11	3897	-	-	-	-	-	-	unclassified	M10day0MG
NODE_143_length_18447_cov_9.389113_cutoff_5_type_linears	158	158_12	3898	-	-	-	-	-	-	unclassified	M10day0MG
NODE_143_length_18447_cov_9.389113_cutoff_5_type_linears	158	158_13	3899	-	-	-	-	-	-	unclassified	M10day0MG
NODE_143_length_18447_cov_9.389113_cutoff_5_type_linears	158	158_14	3900	-	-	-	-	-	-	unclassified	M10day0MG
NODE_143_length_18447_cov_9.389113_cutoff_5_type_linears	158	158_15	3901	-	-	-	-	-	-	unclassified	M10day0MG
NODE_143_length_18447_cov_9.389113_cutoff_5_type_linears	158	158_16	3902	-	-	-	-	-	-	unclassified	M10day0MG
NODE_143_length_18447_cov_9.389113_cutoff_5_type_linears	158	158_17	3903	-	-	-	-	-	-	unclassified	M10day0MG
NODE_143_length_18447_cov_9.389113_cutoff_5_type_linears	158	158_18	3904	-	-	-	-	-	-	unclassified	M10day0MG
NODE_143_length_18447_cov_9.389113_cutoff_5_type_linears	158	158_19	3905	-	-	-	-	-	-	unclassified	M10day0MG
NODE_143_length_18447_cov_9.389113_cutoff_5_type_linears	158	158_2	3888	-	-	-	-	-	-	unclassified	M10day0MG
NODE_143_length_18447_cov_9.389113_cutoff_5_type_linears	158	158_20	3906	-	-	-	-	-	-	unclassified	M10day0MG
NODE_143_length_18447_cov_9.389113_cutoff_5_type_linears	158	158_21	3907	-	-	-	-	-	-	unclassified	M10day0MG
NODE_143_length_18447_cov_9.389113_cutoff_5_type_linears	158	158_22	3908	-	-	-	-	-	-	unclassified	M10day0MG
NODE_143_length_18447_cov_9.389113_cutoff_5_type_linears	158	158_3	3889	-	-	-	-	-	-	unclassified	M10day0MG
NODE_143_length_18447_cov_9.389113_cutoff_5_type_linears	158	158_4	3890	-	-	-	-	-	-	unclassified	M10day0MG
NODE_143_length_18447_cov_9.389113_cutoff_5_type_linears	158	158_5	3891	-	-	-	-	-	-	unclassified	M10day0MG
NODE_143_length_18447_cov_9.389113_cutoff_5_type_linears	158	158_6	3892	-	-	-	-	-	-	unclassified	M10day0MG
NODE_143_length_18447_cov_9.389113_cutoff_5_type_linears	158	158_7	3893	-	-	-	-	-	-	unclassified	M10day0MG
NODE_143_length_18447_cov_9.389113_cutoff_5_type_linears	158	158_8	3894	-	-	-	-	-	-	unclassified	M10day0MG
NODE_143_length_18447_cov_9.389113_cutoff_5_type_linears	158	158_9	3895	-	-	-	-	-	-	unclassified	M10day0MG
NODE_144_length_18238_cov_6.669126_cutoff_5_type_linears	159	159_1	3909	-	-	-	-	-	-	chromosome	M10day0MG
NODE_144_length_18238_cov_6.669126_cutoff_5_type_linears	159	159_10	3918	-	-	-	-	-	-	chromosome	M10day0MG
NODE_144_length_18238_cov_6.669126_cutoff_5_type_linears	159	159_11	3919	-	-	-	-	-	-	chromosome	M10day0MG
NODE_144_length_18238_cov_6.669126_cutoff_5_type_linears	159	159_12	3920	-	-	-	-	-	-	chromosome	M10day0MG
NODE_144_length_18238_cov_6.669126_cutoff_5_type_linears	159	159_13	3921	-	-	-	-	-	-	chromosome	M10day0MG
NODE_144_length_18238_cov_6.669126_cutoff_5_type_linears	159	159_14	3922	-	-	-	-	-	-	chromosome	M10day0MG
NODE_144_length_18238_cov_6.669126_cutoff_5_type_linears	159	159_15	3923	-	-	-	-	-	-	chromosome	M10day0MG
NODE_144_length_18238_cov_6.669126_cutoff_5_type_linears	159	159_2	3910	-	-	-	-	-	-	chromosome	M10day0MG
NODE_144_length_18238_cov_6.669126_cutoff_5_type_linears	159	159_3	3911	-	-	-	-	-	-	chromosome	M10day0MG
NODE_144_length_18238_cov_6.669126_cutoff_5_type_linears	159	159_4	3912	-	-	-	-	-	-	chromosome	M10day0MG
NODE_144_length_18238_cov_6.669126_cutoff_5_type_linears	159	159_5	3913	-	-	-	-	-	-	chromosome	M10day0MG
NODE_144_length_18238_cov_6.669126_cutoff_5_type_linears	159	159_6	3914	-	-	-	-	-	-	chromosome	M10day0MG
NODE_144_length_18238_cov_6.669126_cutoff_5_type_linears	159	159_7	3915	-	-	-	-	-	-	chromosome	M10day0MG
NODE_144_length_18238_cov_6.669126_cutoff_5_type_linears	159	159_8	3916	-	-	-	-	-	-	chromosome	M10day0MG
NODE_144_length_18238_cov_6.669126_cutoff_5_type_linears	159	159_9	3917	-	-	-	-	-	-	chromosome	M10day0MG
NODE_145_length_18137_cov_7.913455_cutoff_5_type_linears	160	160_1	3924	-	-	-	-	-	-	unclassified	M10day0MG
NODE_145_length_18137_cov_7.913455_cutoff_5_type_linears	160	160_10	3933	-	-	-	-	-	-	unclassified	M10day0MG
NODE_145_length_18137_cov_7.913455_cutoff_5_type_linears	160	160_11	3934	-	-	-	-	-	-	unclassified	M10day0MG
NODE_145_length_18137_cov_7.913455_cutoff_5_type_linears	160	160_12	3935	-	-	-	-	-	-	unclassified	M10day0MG
NODE_145_length_18137_cov_7.913455_cutoff_5_type_linears	160	160_13	3936	-	-	-	-	-	-	unclassified	M10day0MG
NODE_145_length_18137_cov_7.913455_cutoff_5_type_linears	160	160_14	3937	-	-	-	-	-	-	unclassified	M10day0MG
NODE_145_length_18137_cov_7.913455_cutoff_5_type_linears	160	160_15	3938	-	-	-	-	-	-	unclassified	M10day0MG
NODE_145_length_18137_cov_7.913455_cutoff_5_type_linears	160	160_16	3939	-	-	-	-	-	-	unclassified	M10day0MG
NODE_145_length_18137_cov_7.913455_cutoff_5_type_linears	160	160_2	3925	-	-	-	-	-	-	unclassified	M10day0MG
NODE_145_length_18137_cov_7.913455_cutoff_5_type_linears	160	160_3	3926	-	-	-	-	-	-	unclassified	M10day0MG
NODE_145_length_18137_cov_7.913455_cutoff_5_type_linears	160	160_4	3927	-	-	-	-	-	-	unclassified	M10day0MG
NODE_145_length_18137_cov_7.913455_cutoff_5_type_linears	160	160_5	3928	-	-	-	-	-	-	unclassified	M10day0MG
NODE_145_length_18137_cov_7.913455_cutoff_5_type_linears	160	160_6	3929	-	-	-	-	-	-	unclassified	M10day0MG
NODE_145_length_18137_cov_7.913455_cutoff_5_type_linears	160	160_7	3930	-	-	-	-	-	-	unclassified	M10day0MG
NODE_145_length_18137_cov_7.913455_cutoff_5_type_linears	160	160_8	3931	-	-	-	-	-	-	unclassified	M10day0MG
NODE_145_length_18137_cov_7.913455_cutoff_5_type_linears	160	160_9	3932	-	-	-	-	-	-	unclassified	M10day0MG
NODE_146_length_18081_cov_8.374583_cutoff_5_type_linears	161	161_1	3940	-	-	-	-	-	-	ambiguous (plasmid/phage)	M10day0MG
NODE_146_length_18081_cov_8.374583_cutoff_5_type_linears	161	161_10	3949	-	-	-	-	-	-	ambiguous (plasmid/phage)	M10day0MG
NODE_146_length_18081_cov_8.374583_cutoff_5_type_linears	161	161_11	3950	-	-	-	-	-	-	ambiguous (plasmid/phage)	M10day0MG
NODE_146_length_18081_cov_8.374583_cutoff_5_type_linears	161	161_12	3951	-	-	-	-	-	-	ambiguous (plasmid/phage)	M10day0MG
NODE_146_length_18081_cov_8.374583_cutoff_5_type_linears	161	161_13	3952	-	-	-	-	-	-	ambiguous (plasmid/phage)	M10day0MG
NODE_146_length_18081_cov_8.374583_cutoff_5_type_linears	161	161_14	3953	-	-	-	-	-	-	ambiguous (plasmid/phage)	M10day0MG
NODE_146_length_18081_cov_8.374583_cutoff_5_type_linears	161	161_15	3954	-	-	-	-	-	-	ambiguous (plasmid/phage)	M10day0MG
NODE_146_length_18081_cov_8.374583_cutoff_5_type_linears	161	161_16	3955	-	-	-	-	-	-	ambiguous (plasmid/phage)	M10day0MG
NODE_146_length_18081_cov_8.374583_cutoff_5_type_linears	161	161_17	3956	-	-	-	-	-	-	ambiguous (plasmid/phage)	M10day0MG
NODE_146_length_18081_cov_8.374583_cutoff_5_type_linears	161	161_18	3957	-	-	-	-	-	-	ambiguous (plasmid/phage)	M10day0MG
NODE_146_length_18081_cov_8.374583_cutoff_5_type_linears	161	161_19	3958	-	-	-	-	-	-	ambiguous (plasmid/phage)	M10day0MG
NODE_146_length_18081_cov_8.374583_cutoff_5_type_linears	161	161_2	3941	-	-	-	-	-	-	ambiguous (plasmid/phage)	M10day0MG
NODE_146_length_18081_cov_8.374583_cutoff_5_type_linears	161	161_20	3959	-	-	-	-	-	-	ambiguous (plasmid/phage)	M10day0MG
NODE_146_length_18081_cov_8.374583_cutoff_5_type_linears	161	161_21	3960	-	-	-	-	-	-	ambiguous (plasmid/phage)	M10day0MG
NODE_146_length_18081_cov_8.374583_cutoff_5_type_linears	161	161_3	3942	-	-	-	-	-	-	ambiguous (plasmid/phage)	M10day0MG
NODE_146_length_18081_cov_8.374583_cutoff_5_type_linears	161	161_4	3943	-	-	-	-	-	-	ambiguous (plasmid/phage)	M10day0MG
NODE_146_length_18081_cov_8.374583_cutoff_5_type_linears	161	161_5	3944	-	-	-	-	-	-	ambiguous (plasmid/phage)	M10day0MG
NODE_146_length_18081_cov_8.374583_cutoff_5_type_linears	161	161_6	3945	-	-	-	-	-	-	ambiguous (plasmid/phage)	M10day0MG
NODE_146_length_18081_cov_8.374583_cutoff_5_type_linears	161	161_7	3946	-	-	-	-	-	-	ambiguous (plasmid/phage)	M10day0MG
NODE_146_length_18081_cov_8.374583_cutoff_5_type_linears	161	161_8	3947	-	-	-	-	-	-	ambiguous (plasmid/phage)	M10day0MG
NODE_146_length_18081_cov_8.374583_cutoff_5_type_linears	161	161_9	3948	-	-	-	-	-	-	ambiguous (plasmid/phage)	M10day0MG
NODE_147_length_17924_cov_7.036925_cutoff_5_type_linears	162	162_1	3961	-	-	-	-	-	-	chromosome	M10day0MG
NODE_147_length_17924_cov_7.036925_cutoff_5_type_linears	162	162_10	3970	-	-	-	-	-	-	chromosome	M10day0MG
NODE_147_length_17924_cov_7.036925_cutoff_5_type_linears	162	162_11	3971	-	-	-	-	-	-	chromosome	M10day0MG
NODE_147_length_17924_cov_7.036925_cutoff_5_type_linears	162	162_12	3972	-	-	-	-	-	-	chromosome	M10day0MG
NODE_147_length_17924_cov_7.036925_cutoff_5_type_linears	162	162_13	3973	-	-	-	-	-	-	chromosome	M10day0MG
NODE_147_length_17924_cov_7.036925_cutoff_5_type_linears	162	162_14	3974	-	-	-	-	-	-	chromosome	M10day0MG
NODE_147_length_17924_cov_7.036925_cutoff_5_type_linears	162	162_15	3975	-	-	-	-	-	-	chromosome	M10day0MG
NODE_147_length_17924_cov_7.036925_cutoff_5_type_linears	162	162_16	3976	-	-	-	-	-	-	chromosome	M10day0MG
NODE_147_length_17924_cov_7.036925_cutoff_5_type_linears	162	162_17	3977	-	-	-	-	-	-	chromosome	M10day0MG
NODE_147_length_17924_cov_7.036925_cutoff_5_type_linears	162	162_18	3978	-	-	-	-	-	-	chromosome	M10day0MG
NODE_147_length_17924_cov_7.036925_cutoff_5_type_linears	162	162_2	3962	-	-	-	-	-	-	chromosome	M10day0MG
NODE_147_length_17924_cov_7.036925_cutoff_5_type_linears	162	162_3	3963	-	-	-	-	-	-	chromosome	M10day0MG
NODE_147_length_17924_cov_7.036925_cutoff_5_type_linears	162	162_4	3964	-	-	-	-	-	-	chromosome	M10day0MG
NODE_147_length_17924_cov_7.036925_cutoff_5_type_linears	162	162_5	3965	-	-	-	-	-	-	chromosome	M10day0MG
NODE_147_length_17924_cov_7.036925_cutoff_5_type_linears	162	162_6	3966	-	-	-	-	-	-	chromosome	M10day0MG
NODE_147_length_17924_cov_7.036925_cutoff_5_type_linears	162	162_7	3967	-	-	-	-	-	-	chromosome	M10day0MG
NODE_147_length_17924_cov_7.036925_cutoff_5_type_linears	162	162_8	3968	-	-	-	-	-	-	chromosome	M10day0MG
NODE_147_length_17924_cov_7.036925_cutoff_5_type_linears	162	162_9	3969	-	-	-	-	-	-	chromosome	M10day0MG
NODE_148_length_17841_cov_9.949054_cutoff_5_type_linears	163	163_1	3979	-	-	-	-	-	-	chromosome	M10day0MG
NODE_148_length_17841_cov_9.949054_cutoff_5_type_linears	163	163_10	3988	-	-	-	-	-	-	chromosome	M10day0MG
NODE_148_length_17841_cov_9.949054_cutoff_5_type_linears	163	163_2	3980	-	-	-	-	-	-	chromosome	M10day0MG
NODE_148_length_17841_cov_9.949054_cutoff_5_type_linears	163	163_3	3981	-	-	-	-	-	-	chromosome	M10day0MG
NODE_148_length_17841_cov_9.949054_cutoff_5_type_linears	163	163_4	3982	-	-	-	-	-	-	chromosome	M10day0MG
NODE_148_length_17841_cov_9.949054_cutoff_5_type_linears	163	163_5	3983	-	-	-	-	-	-	chromosome	M10day0MG
NODE_148_length_17841_cov_9.949054_cutoff_5_type_linears	163	163_6	3984	-	-	-	-	-	-	chromosome	M10day0MG
NODE_148_length_17841_cov_9.949054_cutoff_5_type_linears	163	163_7	3985	-	-	-	-	-	-	chromosome	M10day0MG
NODE_148_length_17841_cov_9.949054_cutoff_5_type_linears	163	163_8	3986	-	-	-	-	-	-	chromosome	M10day0MG
NODE_148_length_17841_cov_9.949054_cutoff_5_type_linears	163	163_9	3987	-	-	-	-	-	-	chromosome	M10day0MG
NODE_149_length_17830_cov_10.026531_cutoff_5_type_linears	164	164_1	3989	-	-	-	-	-	-	unclassified	M10day0MG
NODE_149_length_17830_cov_10.026531_cutoff_5_type_linears	164	164_2	3990	-	-	-	-	-	-	unclassified	M10day0MG
NODE_149_length_17830_cov_10.026531_cutoff_5_type_linears	164	164_3	3991	-	-	-	-	-	-	unclassified	M10day0MG
NODE_149_length_17830_cov_10.026531_cutoff_5_type_linears	164	164_4	3992	-	-	-	-	-	-	unclassified	M10day0MG
NODE_149_length_17830_cov_10.026531_cutoff_5_type_linears	164	164_5	3993	-	-	-	-	-	-	unclassified	M10day0MG
NODE_149_length_17830_cov_10.026531_cutoff_5_type_linears	164	164_6	3994	-	-	-	-	-	-	unclassified	M10day0MG
NODE_149_length_17830_cov_10.026531_cutoff_5_type_linears	164	164_7	3995	-	-	-	-	-	-	unclassified	M10day0MG
NODE_149_length_17830_cov_10.026531_cutoff_5_type_linears	164	164_8	3996	-	-	-	-	-	-	unclassified	M10day0MG
NODE_149_length_17830_cov_10.026531_cutoff_5_type_linears	164	164_9	3997	-	-	-	-	-	-	unclassified	M10day0MG
NODE_14_length_48857_cov_10.371423_cutoff_5_type_linears	29	29_1	956	-	-	-	-	-	-	chromosome	M10day0MG
NODE_14_length_48857_cov_10.371423_cutoff_5_type_linears	29	29_10	965	-	-	-	-	-	-	chromosome	M10day0MG
NODE_14_length_48857_cov_10.371423_cutoff_5_type_linears	29	29_11	966	-	-	-	-	-	-	chromosome	M10day0MG
NODE_14_length_48857_cov_10.371423_cutoff_5_type_linears	29	29_12	967	-	-	-	-	-	-	chromosome	M10day0MG
NODE_14_length_48857_cov_10.371423_cutoff_5_type_linears	29	29_13	968	-	-	-	-	-	-	chromosome	M10day0MG
NODE_14_length_48857_cov_10.371423_cutoff_5_type_linears	29	29_14	969	-	-	-	-	-	-	chromosome	M10day0MG
NODE_14_length_48857_cov_10.371423_cutoff_5_type_linears	29	29_15	970	-	-	-	-	-	-	chromosome	M10day0MG
NODE_14_length_48857_cov_10.371423_cutoff_5_type_linears	29	29_16	971	-	-	-	-	-	-	chromosome	M10day0MG
NODE_14_length_48857_cov_10.371423_cutoff_5_type_linears	29	29_17	972	-	-	-	-	-	-	chromosome	M10day0MG
NODE_14_length_48857_cov_10.371423_cutoff_5_type_linears	29	29_18	973	-	-	-	-	-	-	chromosome	M10day0MG
NODE_14_length_48857_cov_10.371423_cutoff_5_type_linears	29	29_19	974	-	-	-	-	-	-	chromosome	M10day0MG
NODE_14_length_48857_cov_10.371423_cutoff_5_type_linears	29	29_2	957	-	-	-	-	-	-	chromosome	M10day0MG
NODE_14_length_48857_cov_10.371423_cutoff_5_type_linears	29	29_20	975	-	-	-	-	-	-	chromosome	M10day0MG
NODE_14_length_48857_cov_10.371423_cutoff_5_type_linears	29	29_21	976	-	-	-	-	-	-	chromosome	M10day0MG
NODE_14_length_48857_cov_10.371423_cutoff_5_type_linears	29	29_22	977	-	-	-	-	-	-	chromosome	M10day0MG
NODE_14_length_48857_cov_10.371423_cutoff_5_type_linears	29	29_23	978	-	-	-	-	-	-	chromosome	M10day0MG
NODE_14_length_48857_cov_10.371423_cutoff_5_type_linears	29	29_24	979	-	-	-	-	-	-	chromosome	M10day0MG
NODE_14_length_48857_cov_10.371423_cutoff_5_type_linears	29	29_25	980	-	-	-	-	-	-	chromosome	M10day0MG
NODE_14_length_48857_cov_10.371423_cutoff_5_type_linears	29	29_26	981	-	-	-	-	-	-	chromosome	M10day0MG
NODE_14_length_48857_cov_10.371423_cutoff_5_type_linears	29	29_27	982	-	-	-	-	-	-	chromosome	M10day0MG
NODE_14_length_48857_cov_10.371423_cutoff_5_type_linears	29	29_28	983	-	-	-	-	-	-	chromosome	M10day0MG
NODE_14_length_48857_cov_10.371423_cutoff_5_type_linears	29	29_29	984	-	-	-	-	-	-	chromosome	M10day0MG
NODE_14_length_48857_cov_10.371423_cutoff_5_type_linears	29	29_3	958	-	-	-	-	-	-	chromosome	M10day0MG
NODE_14_length_48857_cov_10.371423_cutoff_5_type_linears	29	29_30	985	-	-	-	-	-	-	chromosome	M10day0MG
NODE_14_length_48857_cov_10.371423_cutoff_5_type_linears	29	29_31	986	-	-	-	-	-	-	chromosome	M10day0MG
NODE_14_length_48857_cov_10.371423_cutoff_5_type_linears	29	29_32	987	-	-	-	-	-	-	chromosome	M10day0MG
NODE_14_length_48857_cov_10.371423_cutoff_5_type_linears	29	29_33	988	-	-	-	-	-	-	chromosome	M10day0MG
NODE_14_length_48857_cov_10.371423_cutoff_5_type_linears	29	29_34	989	-	-	-	-	-	-	chromosome	M10day0MG
NODE_14_length_48857_cov_10.371423_cutoff_5_type_linears	29	29_35	990	-	-	-	-	-	-	chromosome	M10day0MG
NODE_14_length_48857_cov_10.371423_cutoff_5_type_linears	29	29_36	991	-	-	-	-	-	-	chromosome	M10day0MG
NODE_14_length_48857_cov_10.371423_cutoff_5_type_linears	29	29_37	992	-	-	-	-	-	-	chromosome	M10day0MG
NODE_14_length_48857_cov_10.371423_cutoff_5_type_linears	29	29_38	993	-	-	-	-	-	-	chromosome	M10day0MG
NODE_14_length_48857_cov_10.371423_cutoff_5_type_linears	29	29_39	994	-	-	-	-	-	-	chromosome	M10day0MG
NODE_14_length_48857_cov_10.371423_cutoff_5_type_linears	29	29_4	959	-	-	-	-	-	-	chromosome	M10day0MG
NODE_14_length_48857_cov_10.371423_cutoff_5_type_linears	29	29_40	995	-	-	-	-	-	-	chromosome	M10day0MG
NODE_14_length_48857_cov_10.371423_cutoff_5_type_linears	29	29_41	996	-	-	-	-	-	-	chromosome	M10day0MG
NODE_14_length_48857_cov_10.371423_cutoff_5_type_linears	29	29_42	997	-	-	-	-	-	-	chromosome	M10day0MG
NODE_14_length_48857_cov_10.371423_cutoff_5_type_linears	29	29_5	960	-	-	-	-	-	-	chromosome	M10day0MG
NODE_14_length_48857_cov_10.371423_cutoff_5_type_linears	29	29_6	961	-	-	-	-	-	-	chromosome	M10day0MG
NODE_14_length_48857_cov_10.371423_cutoff_5_type_linears	29	29_7	962	-	-	-	-	-	-	chromosome	M10day0MG
NODE_14_length_48857_cov_10.371423_cutoff_5_type_linears	29	29_8	963	-	-	-	-	-	-	chromosome	M10day0MG
NODE_14_length_48857_cov_10.371423_cutoff_5_type_linears	29	29_9	964	-	-	-	-	-	-	chromosome	M10day0MG
NODE_150_length_17826_cov_6.893121_cutoff_5_type_linears	165	165_1	3998	-	-	-	-	-	-	chromosome	M10day0MG
NODE_150_length_17826_cov_6.893121_cutoff_5_type_linears	165	165_10	4007	-	-	-	-	-	-	chromosome	M10day0MG
NODE_150_length_17826_cov_6.893121_cutoff_5_type_linears	165	165_11	4008	-	-	-	-	-	-	chromosome	M10day0MG
NODE_150_length_17826_cov_6.893121_cutoff_5_type_linears	165	165_12	4009	-	-	-	-	-	-	chromosome	M10day0MG
NODE_150_length_17826_cov_6.893121_cutoff_5_type_linears	165	165_13	4010	-	-	-	-	-	-	chromosome	M10day0MG
NODE_150_length_17826_cov_6.893121_cutoff_5_type_linears	165	165_2	3999	-	-	-	-	-	-	chromosome	M10day0MG
NODE_150_length_17826_cov_6.893121_cutoff_5_type_linears	165	165_3	4000	-	-	-	-	-	-	chromosome	M10day0MG
NODE_150_length_17826_cov_6.893121_cutoff_5_type_linears	165	165_4	4001	-	-	-	-	-	-	chromosome	M10day0MG
NODE_150_length_17826_cov_6.893121_cutoff_5_type_linears	165	165_5	4002	-	-	-	-	-	-	chromosome	M10day0MG
NODE_150_length_17826_cov_6.893121_cutoff_5_type_linears	165	165_6	4003	-	-	-	-	-	-	chromosome	M10day0MG
NODE_150_length_17826_cov_6.893121_cutoff_5_type_linears	165	165_7	4004	-	-	-	-	-	-	chromosome	M10day0MG
NODE_150_length_17826_cov_6.893121_cutoff_5_type_linears	165	165_8	4005	-	-	-	-	-	-	chromosome	M10day0MG
NODE_150_length_17826_cov_6.893121_cutoff_5_type_linears	165	165_9	4006	-	-	-	-	-	-	chromosome	M10day0MG
NODE_151_length_17791_cov_11.306198_cutoff_5_type_linears	166	166_1	4011	-	-	-	-	-	-	chromosome	M10day0MG
NODE_151_length_17791_cov_11.306198_cutoff_5_type_linears	166	166_10	4020	-	-	-	-	-	-	chromosome	M10day0MG
NODE_151_length_17791_cov_11.306198_cutoff_5_type_linears	166	166_11	4021	-	-	-	-	-	-	chromosome	M10day0MG
NODE_151_length_17791_cov_11.306198_cutoff_5_type_linears	166	166_12	4022	-	-	-	-	-	-	chromosome	M10day0MG
NODE_151_length_17791_cov_11.306198_cutoff_5_type_linears	166	166_13	4023	-	-	-	-	-	-	chromosome	M10day0MG
NODE_151_length_17791_cov_11.306198_cutoff_5_type_linears	166	166_14	4024	-	-	-	-	-	-	chromosome	M10day0MG
NODE_151_length_17791_cov_11.306198_cutoff_5_type_linears	166	166_15	4025	-	-	-	-	-	-	chromosome	M10day0MG
NODE_151_length_17791_cov_11.306198_cutoff_5_type_linears	166	166_2	4012	-	-	-	-	-	-	chromosome	M10day0MG
NODE_151_length_17791_cov_11.306198_cutoff_5_type_linears	166	166_3	4013	-	-	-	-	-	-	chromosome	M10day0MG
NODE_151_length_17791_cov_11.306198_cutoff_5_type_linears	166	166_4	4014	-	-	-	-	-	-	chromosome	M10day0MG
NODE_151_length_17791_cov_11.306198_cutoff_5_type_linears	166	166_5	4015	-	-	-	-	-	-	chromosome	M10day0MG
NODE_151_length_17791_cov_11.306198_cutoff_5_type_linears	166	166_6	4016	-	-	-	-	-	-	chromosome	M10day0MG
NODE_151_length_17791_cov_11.306198_cutoff_5_type_linears	166	166_7	4017	-	-	-	-	-	-	chromosome	M10day0MG
NODE_151_length_17791_cov_11.306198_cutoff_5_type_linears	166	166_8	4018	-	-	-	-	-	-	chromosome	M10day0MG
NODE_151_length_17791_cov_11.306198_cutoff_5_type_linears	166	166_9	4019	-	-	-	-	-	-	chromosome	M10day0MG
NODE_152_length_17777_cov_11.168079_cutoff_5_type_linears	167	167_1	4026	-	-	-	-	-	-	unclassified	M10day0MG
NODE_152_length_17777_cov_11.168079_cutoff_5_type_linears	167	167_10	4035	-	-	-	-	-	-	unclassified	M10day0MG
NODE_152_length_17777_cov_11.168079_cutoff_5_type_linears	167	167_11	4036	-	-	-	-	-	-	unclassified	M10day0MG
NODE_152_length_17777_cov_11.168079_cutoff_5_type_linears	167	167_12	4037	-	-	-	-	-	-	unclassified	M10day0MG
NODE_152_length_17777_cov_11.168079_cutoff_5_type_linears	167	167_13	4038	-	-	-	-	-	-	unclassified	M10day0MG
NODE_152_length_17777_cov_11.168079_cutoff_5_type_linears	167	167_14	4039	-	-	-	-	-	-	unclassified	M10day0MG
NODE_152_length_17777_cov_11.168079_cutoff_5_type_linears	167	167_15	4040	-	-	-	-	-	-	unclassified	M10day0MG
NODE_152_length_17777_cov_11.168079_cutoff_5_type_linears	167	167_16	4041	-	-	-	-	-	-	unclassified	M10day0MG
NODE_152_length_17777_cov_11.168079_cutoff_5_type_linears	167	167_2	4027	-	-	-	-	-	-	unclassified	M10day0MG
NODE_152_length_17777_cov_11.168079_cutoff_5_type_linears	167	167_3	4028	-	-	-	-	-	-	unclassified	M10day0MG
NODE_152_length_17777_cov_11.168079_cutoff_5_type_linears	167	167_4	4029	-	-	-	-	-	-	unclassified	M10day0MG
NODE_152_length_17777_cov_11.168079_cutoff_5_type_linears	167	167_5	4030	-	-	-	-	-	-	unclassified	M10day0MG
NODE_152_length_17777_cov_11.168079_cutoff_5_type_linears	167	167_6	4031	-	-	-	-	-	-	unclassified	M10day0MG
NODE_152_length_17777_cov_11.168079_cutoff_5_type_linears	167	167_7	4032	-	-	-	-	-	-	unclassified	M10day0MG
NODE_152_length_17777_cov_11.168079_cutoff_5_type_linears	167	167_8	4033	-	-	-	-	-	-	unclassified	M10day0MG
NODE_152_length_17777_cov_11.168079_cutoff_5_type_linears	167	167_9	4034	-	-	-	-	-	-	unclassified	M10day0MG
NODE_153_length_17735_cov_5.288198_cutoff_5_type_linears	168	168_1	4042	-	-	-	-	-	-	chromosome	M10day0MG
NODE_153_length_17735_cov_5.288198_cutoff_5_type_linears	168	168_10	4051	-	-	-	-	-	-	chromosome	M10day0MG
NODE_153_length_17735_cov_5.288198_cutoff_5_type_linears	168	168_11	4052	-	-	-	-	-	-	chromosome	M10day0MG
NODE_153_length_17735_cov_5.288198_cutoff_5_type_linears	168	168_12	4053	-	-	-	-	-	-	chromosome	M10day0MG
NODE_153_length_17735_cov_5.288198_cutoff_5_type_linears	168	168_13	4054	-	-	-	-	-	-	chromosome	M10day0MG
NODE_153_length_17735_cov_5.288198_cutoff_5_type_linears	168	168_14	4055	-	-	-	-	-	-	chromosome	M10day0MG
NODE_153_length_17735_cov_5.288198_cutoff_5_type_linears	168	168_15	4056	-	-	-	-	-	-	chromosome	M10day0MG
NODE_153_length_17735_cov_5.288198_cutoff_5_type_linears	168	168_16	4057	-	-	-	-	-	-	chromosome	M10day0MG
NODE_153_length_17735_cov_5.288198_cutoff_5_type_linears	168	168_2	4043	-	-	-	-	-	-	chromosome	M10day0MG
NODE_153_length_17735_cov_5.288198_cutoff_5_type_linears	168	168_3	4044	-	-	-	-	-	-	chromosome	M10day0MG
NODE_153_length_17735_cov_5.288198_cutoff_5_type_linears	168	168_4	4045	-	-	-	-	-	-	chromosome	M10day0MG
NODE_153_length_17735_cov_5.288198_cutoff_5_type_linears	168	168_5	4046	-	-	-	-	-	-	chromosome	M10day0MG
NODE_153_length_17735_cov_5.288198_cutoff_5_type_linears	168	168_6	4047	-	-	-	-	-	-	chromosome	M10day0MG
NODE_153_length_17735_cov_5.288198_cutoff_5_type_linears	168	168_7	4048	-	-	-	-	-	-	chromosome	M10day0MG
NODE_153_length_17735_cov_5.288198_cutoff_5_type_linears	168	168_8	4049	-	-	-	-	-	-	chromosome	M10day0MG
NODE_153_length_17735_cov_5.288198_cutoff_5_type_linears	168	168_9	4050	-	-	-	-	-	-	chromosome	M10day0MG
NODE_154_length_17722_cov_7.910740_cutoff_5_type_linears	169	169_1	4058	-	-	-	-	-	-	chromosome	M10day0MG
NODE_154_length_17722_cov_7.910740_cutoff_5_type_linears	169	169_10	4067	-	-	-	-	-	-	chromosome	M10day0MG
NODE_154_length_17722_cov_7.910740_cutoff_5_type_linears	169	169_2	4059	-	-	-	-	-	-	chromosome	M10day0MG
NODE_154_length_17722_cov_7.910740_cutoff_5_type_linears	169	169_3	4060	-	-	-	-	-	-	chromosome	M10day0MG
NODE_154_length_17722_cov_7.910740_cutoff_5_type_linears	169	169_4	4061	-	-	-	-	-	-	chromosome	M10day0MG
NODE_154_length_17722_cov_7.910740_cutoff_5_type_linears	169	169_5	4062	-	-	-	-	-	-	chromosome	M10day0MG
NODE_154_length_17722_cov_7.910740_cutoff_5_type_linears	169	169_6	4063	-	-	-	-	-	-	chromosome	M10day0MG
NODE_154_length_17722_cov_7.910740_cutoff_5_type_linears	169	169_7	4064	-	-	-	-	-	-	chromosome	M10day0MG
NODE_154_length_17722_cov_7.910740_cutoff_5_type_linears	169	169_8	4065	-	-	-	-	-	-	chromosome	M10day0MG
NODE_154_length_17722_cov_7.910740_cutoff_5_type_linears	169	169_9	4066	-	-	-	-	-	-	chromosome	M10day0MG
NODE_155_length_17645_cov_15.326901_cutoff_5_type_linears	170	170_1	4068	-	-	-	-	-	-	unclassified	M10day0MG
NODE_155_length_17645_cov_15.326901_cutoff_5_type_linears	170	170_2	4069	-	-	-	-	-	-	unclassified	M10day0MG
NODE_155_length_17645_cov_15.326901_cutoff_5_type_linears	170	170_3	4070	-	-	-	-	-	-	unclassified	M10day0MG
NODE_155_length_17645_cov_15.326901_cutoff_5_type_linears	170	170_4	4071	-	-	-	-	-	-	unclassified	M10day0MG
NODE_155_length_17645_cov_15.326901_cutoff_5_type_linears	170	170_5	4072	-	-	-	-	-	-	unclassified	M10day0MG
NODE_155_length_17645_cov_15.326901_cutoff_5_type_linears	170	170_6	4073	-	-	-	-	-	-	unclassified	M10day0MG
NODE_155_length_17645_cov_15.326901_cutoff_5_type_linears	170	170_7	4074	-	-	-	-	-	-	unclassified	M10day0MG
NODE_155_length_17645_cov_15.326901_cutoff_5_type_linears	170	170_8	4075	-	-	-	-	-	-	unclassified	M10day0MG
NODE_155_length_17645_cov_15.326901_cutoff_5_type_linears	170	170_9	4076	-	-	-	-	-	-	unclassified	M10day0MG
NODE_156_length_17631_cov_11.790076_cutoff_5_type_linears	171	171_1	4077	-	-	-	-	-	-	chromosome	M10day0MG
NODE_156_length_17631_cov_11.790076_cutoff_5_type_linears	171	171_10	4086	-	-	-	-	-	-	chromosome	M10day0MG
NODE_156_length_17631_cov_11.790076_cutoff_5_type_linears	171	171_11	4087	-	-	-	-	-	-	chromosome	M10day0MG
NODE_156_length_17631_cov_11.790076_cutoff_5_type_linears	171	171_12	4088	-	-	-	-	-	-	chromosome	M10day0MG
NODE_156_length_17631_cov_11.790076_cutoff_5_type_linears	171	171_13	4089	-	-	-	-	-	-	chromosome	M10day0MG
NODE_156_length_17631_cov_11.790076_cutoff_5_type_linears	171	171_14	4090	-	-	-	-	-	-	chromosome	M10day0MG
NODE_156_length_17631_cov_11.790076_cutoff_5_type_linears	171	171_2	4078	-	-	-	-	-	-	chromosome	M10day0MG
NODE_156_length_17631_cov_11.790076_cutoff_5_type_linears	171	171_3	4079	-	-	-	-	-	-	chromosome	M10day0MG
NODE_156_length_17631_cov_11.790076_cutoff_5_type_linears	171	171_4	4080	-	-	-	-	-	-	chromosome	M10day0MG
NODE_156_length_17631_cov_11.790076_cutoff_5_type_linears	171	171_5	4081	-	-	-	-	-	-	chromosome	M10day0MG
NODE_156_length_17631_cov_11.790076_cutoff_5_type_linears	171	171_6	4082	-	-	-	-	-	-	chromosome	M10day0MG
NODE_156_length_17631_cov_11.790076_cutoff_5_type_linears	171	171_7	4083	-	-	-	-	-	-	chromosome	M10day0MG
NODE_156_length_17631_cov_11.790076_cutoff_5_type_linears	171	171_8	4084	-	-	-	-	-	-	chromosome	M10day0MG
NODE_156_length_17631_cov_11.790076_cutoff_5_type_linears	171	171_9	4085	-	-	-	-	-	-	chromosome	M10day0MG
NODE_157_length_17624_cov_6.815467_cutoff_5_type_linears	172	172_1	4091	-	-	-	-	-	-	plasmid	M10day0MG
NODE_157_length_17624_cov_6.815467_cutoff_5_type_linears	172	172_10	4100	-	-	-	-	-	-	plasmid	M10day0MG
NODE_157_length_17624_cov_6.815467_cutoff_5_type_linears	172	172_11	4101	-	-	-	-	-	-	plasmid	M10day0MG
NODE_157_length_17624_cov_6.815467_cutoff_5_type_linears	172	172_12	4102	-	-	-	-	-	-	plasmid	M10day0MG
NODE_157_length_17624_cov_6.815467_cutoff_5_type_linears	172	172_13	4103	-	-	-	-	-	-	plasmid	M10day0MG
NODE_157_length_17624_cov_6.815467_cutoff_5_type_linears	172	172_14	4104	-	-	-	-	-	-	plasmid	M10day0MG
NODE_157_length_17624_cov_6.815467_cutoff_5_type_linears	172	172_2	4092	-	-	-	-	-	-	plasmid	M10day0MG
NODE_157_length_17624_cov_6.815467_cutoff_5_type_linears	172	172_3	4093	-	-	-	-	-	-	plasmid	M10day0MG
NODE_157_length_17624_cov_6.815467_cutoff_5_type_linears	172	172_4	4094	-	-	-	-	-	-	plasmid	M10day0MG
NODE_157_length_17624_cov_6.815467_cutoff_5_type_linears	172	172_5	4095	-	-	-	-	-	-	plasmid	M10day0MG
NODE_157_length_17624_cov_6.815467_cutoff_5_type_linears	172	172_6	4096	-	-	-	-	-	-	plasmid	M10day0MG
NODE_157_length_17624_cov_6.815467_cutoff_5_type_linears	172	172_7	4097	-	-	-	-	-	-	plasmid	M10day0MG
NODE_157_length_17624_cov_6.815467_cutoff_5_type_linears	172	172_8	4098	-	-	-	-	-	-	plasmid	M10day0MG
NODE_157_length_17624_cov_6.815467_cutoff_5_type_linears	172	172_9	4099	-	-	-	-	-	-	plasmid	M10day0MG
NODE_158_length_17533_cov_9.058604_cutoff_5_type_linears	173	173_1	4105	-	-	-	-	-	-	unclassified	M10day0MG
NODE_158_length_17533_cov_9.058604_cutoff_5_type_linears	173	173_10	4114	-	-	-	-	-	-	unclassified	M10day0MG
NODE_158_length_17533_cov_9.058604_cutoff_5_type_linears	173	173_11	4115	-	-	-	-	-	-	unclassified	M10day0MG
NODE_158_length_17533_cov_9.058604_cutoff_5_type_linears	173	173_12	4116	-	-	-	-	-	-	unclassified	M10day0MG
NODE_158_length_17533_cov_9.058604_cutoff_5_type_linears	173	173_13	4117	-	-	-	-	-	-	unclassified	M10day0MG
NODE_158_length_17533_cov_9.058604_cutoff_5_type_linears	173	173_14	4118	-	-	-	-	-	-	unclassified	M10day0MG
NODE_158_length_17533_cov_9.058604_cutoff_5_type_linears	173	173_15	4119	-	-	-	-	-	-	unclassified	M10day0MG
NODE_158_length_17533_cov_9.058604_cutoff_5_type_linears	173	173_16	4120	-	-	-	-	-	-	unclassified	M10day0MG
NODE_158_length_17533_cov_9.058604_cutoff_5_type_linears	173	173_2	4106	-	-	-	-	-	-	unclassified	M10day0MG
NODE_158_length_17533_cov_9.058604_cutoff_5_type_linears	173	173_3	4107	-	-	-	-	-	-	unclassified	M10day0MG
NODE_158_length_17533_cov_9.058604_cutoff_5_type_linears	173	173_4	4108	-	-	-	-	-	-	unclassified	M10day0MG
NODE_158_length_17533_cov_9.058604_cutoff_5_type_linears	173	173_5	4109	-	-	-	-	-	-	unclassified	M10day0MG
NODE_158_length_17533_cov_9.058604_cutoff_5_type_linears	173	173_6	4110	-	-	-	-	-	-	unclassified	M10day0MG
NODE_158_length_17533_cov_9.058604_cutoff_5_type_linears	173	173_7	4111	-	-	-	-	-	-	unclassified	M10day0MG
NODE_158_length_17533_cov_9.058604_cutoff_5_type_linears	173	173_8	4112	-	-	-	-	-	-	unclassified	M10day0MG
NODE_158_length_17533_cov_9.058604_cutoff_5_type_linears	173	173_9	4113	-	-	-	-	-	-	unclassified	M10day0MG
NODE_159_length_17488_cov_10.697375_cutoff_5_type_linears	174	174_1	4121	-	-	-	-	-	-	chromosome	M10day0MG
NODE_159_length_17488_cov_10.697375_cutoff_5_type_linears	174	174_10	4130	-	-	-	-	-	-	chromosome	M10day0MG
NODE_159_length_17488_cov_10.697375_cutoff_5_type_linears	174	174_11	4131	-	-	-	-	-	-	chromosome	M10day0MG
NODE_159_length_17488_cov_10.697375_cutoff_5_type_linears	174	174_12	4132	-	-	-	-	-	-	chromosome	M10day0MG
NODE_159_length_17488_cov_10.697375_cutoff_5_type_linears	174	174_13	4133	-	-	-	-	-	-	chromosome	M10day0MG
NODE_159_length_17488_cov_10.697375_cutoff_5_type_linears	174	174_14	4134	-	-	-	-	-	-	chromosome	M10day0MG
NODE_159_length_17488_cov_10.697375_cutoff_5_type_linears	174	174_15	4135	-	-	-	-	-	-	chromosome	M10day0MG
NODE_159_length_17488_cov_10.697375_cutoff_5_type_linears	174	174_2	4122	-	-	-	-	-	-	chromosome	M10day0MG
NODE_159_length_17488_cov_10.697375_cutoff_5_type_linears	174	174_3	4123	-	-	-	-	-	-	chromosome	M10day0MG
NODE_159_length_17488_cov_10.697375_cutoff_5_type_linears	174	174_4	4124	-	-	-	-	-	-	chromosome	M10day0MG
NODE_159_length_17488_cov_10.697375_cutoff_5_type_linears	174	174_5	4125	-	-	-	-	-	-	chromosome	M10day0MG
NODE_159_length_17488_cov_10.697375_cutoff_5_type_linears	174	174_6	4126	-	-	-	-	-	-	chromosome	M10day0MG
NODE_159_length_17488_cov_10.697375_cutoff_5_type_linears	174	174_7	4127	-	-	-	-	-	-	chromosome	M10day0MG
NODE_159_length_17488_cov_10.697375_cutoff_5_type_linears	174	174_8	4128	-	-	-	-	-	-	chromosome	M10day0MG
NODE_159_length_17488_cov_10.697375_cutoff_5_type_linears	174	174_9	4129	-	-	-	-	-	-	chromosome	M10day0MG
NODE_15_length_46504_cov_8.812846_cutoff_5_type_linears	30	30_1	998	-	-	-	-	-	-	unclassified	M10day0MG
NODE_15_length_46504_cov_8.812846_cutoff_5_type_linears	30	30_10	1007	-	-	-	-	-	-	unclassified	M10day0MG
NODE_15_length_46504_cov_8.812846_cutoff_5_type_linears	30	30_11	1008	-	-	-	-	-	-	unclassified	M10day0MG
NODE_15_length_46504_cov_8.812846_cutoff_5_type_linears	30	30_12	1009	-	-	-	-	-	-	unclassified	M10day0MG
NODE_15_length_46504_cov_8.812846_cutoff_5_type_linears	30	30_13	1010	-	-	-	-	-	-	unclassified	M10day0MG
NODE_15_length_46504_cov_8.812846_cutoff_5_type_linears	30	30_14	1011	-	-	-	-	-	-	unclassified	M10day0MG
NODE_15_length_46504_cov_8.812846_cutoff_5_type_linears	30	30_15	1012	-	-	-	-	-	-	unclassified	M10day0MG
NODE_15_length_46504_cov_8.812846_cutoff_5_type_linears	30	30_16	1013	-	-	-	-	-	-	unclassified	M10day0MG
NODE_15_length_46504_cov_8.812846_cutoff_5_type_linears	30	30_17	1014	-	-	-	-	-	-	unclassified	M10day0MG
NODE_15_length_46504_cov_8.812846_cutoff_5_type_linears	30	30_18	1015	-	-	-	-	-	-	unclassified	M10day0MG
NODE_15_length_46504_cov_8.812846_cutoff_5_type_linears	30	30_19	1016	-	-	-	-	-	-	unclassified	M10day0MG
NODE_15_length_46504_cov_8.812846_cutoff_5_type_linears	30	30_2	999	-	-	-	-	-	-	unclassified	M10day0MG
NODE_15_length_46504_cov_8.812846_cutoff_5_type_linears	30	30_20	1017	ROSA	n/a	peptide	peptide antibiotic	antibiotic efflux	DeepARG	unclassified	M10day0MG
NODE_15_length_46504_cov_8.812846_cutoff_5_type_linears	30	30_21	1018	-	-	-	-	-	-	unclassified	M10day0MG
NODE_15_length_46504_cov_8.812846_cutoff_5_type_linears	30	30_22	1019	-	-	-	-	-	-	unclassified	M10day0MG
NODE_15_length_46504_cov_8.812846_cutoff_5_type_linears	30	30_23	1020	-	-	-	-	-	-	unclassified	M10day0MG
NODE_15_length_46504_cov_8.812846_cutoff_5_type_linears	30	30_24	1021	-	-	-	-	-	-	unclassified	M10day0MG
NODE_15_length_46504_cov_8.812846_cutoff_5_type_linears	30	30_25	1022	-	-	-	-	-	-	unclassified	M10day0MG
NODE_15_length_46504_cov_8.812846_cutoff_5_type_linears	30	30_26	1023	-	-	-	-	-	-	unclassified	M10day0MG
NODE_15_length_46504_cov_8.812846_cutoff_5_type_linears	30	30_27	1024	-	-	-	-	-	-	unclassified	M10day0MG
NODE_15_length_46504_cov_8.812846_cutoff_5_type_linears	30	30_28	1025	-	-	-	-	-	-	unclassified	M10day0MG
NODE_15_length_46504_cov_8.812846_cutoff_5_type_linears	30	30_29	1026	-	-	-	-	-	-	unclassified	M10day0MG
NODE_15_length_46504_cov_8.812846_cutoff_5_type_linears	30	30_3	1000	-	-	-	-	-	-	unclassified	M10day0MG
NODE_15_length_46504_cov_8.812846_cutoff_5_type_linears	30	30_30	1027	-	-	-	-	-	-	unclassified	M10day0MG
NODE_15_length_46504_cov_8.812846_cutoff_5_type_linears	30	30_31	1028	-	-	-	-	-	-	unclassified	M10day0MG
NODE_15_length_46504_cov_8.812846_cutoff_5_type_linears	30	30_32	1029	-	-	-	-	-	-	unclassified	M10day0MG
NODE_15_length_46504_cov_8.812846_cutoff_5_type_linears	30	30_33	1030	-	-	-	-	-	-	unclassified	M10day0MG
NODE_15_length_46504_cov_8.812846_cutoff_5_type_linears	30	30_34	1031	-	-	-	-	-	-	unclassified	M10day0MG
NODE_15_length_46504_cov_8.812846_cutoff_5_type_linears	30	30_35	1032	-	-	-	-	-	-	unclassified	M10day0MG
NODE_15_length_46504_cov_8.812846_cutoff_5_type_linears	30	30_36	1033	-	-	-	-	-	-	unclassified	M10day0MG
NODE_15_length_46504_cov_8.812846_cutoff_5_type_linears	30	30_4	1001	-	-	-	-	-	-	unclassified	M10day0MG
NODE_15_length_46504_cov_8.812846_cutoff_5_type_linears	30	30_5	1002	-	-	-	-	-	-	unclassified	M10day0MG
NODE_15_length_46504_cov_8.812846_cutoff_5_type_linears	30	30_6	1003	-	-	-	-	-	-	unclassified	M10day0MG
NODE_15_length_46504_cov_8.812846_cutoff_5_type_linears	30	30_7	1004	-	-	-	-	-	-	unclassified	M10day0MG
NODE_15_length_46504_cov_8.812846_cutoff_5_type_linears	30	30_8	1005	-	-	-	-	-	-	unclassified	M10day0MG
NODE_15_length_46504_cov_8.812846_cutoff_5_type_linears	30	30_9	1006	-	-	-	-	-	-	unclassified	M10day0MG
NODE_160_length_17408_cov_8.174889_cutoff_5_type_linears	175	175_1	4136	-	-	-	-	-	-	chromosome	M10day0MG
NODE_160_length_17408_cov_8.174889_cutoff_5_type_linears	175	175_2	4137	-	-	-	-	-	-	chromosome	M10day0MG
NODE_160_length_17408_cov_8.174889_cutoff_5_type_linears	175	175_3	4138	-	-	-	-	-	-	chromosome	M10day0MG
NODE_160_length_17408_cov_8.174889_cutoff_5_type_linears	175	175_4	4139	-	-	-	-	-	-	chromosome	M10day0MG
NODE_160_length_17408_cov_8.174889_cutoff_5_type_linears	175	175_5	4140	-	-	-	-	-	-	chromosome	M10day0MG
NODE_160_length_17408_cov_8.174889_cutoff_5_type_linears	175	175_6	4141	-	-	-	-	-	-	chromosome	M10day0MG
NODE_160_length_17408_cov_8.174889_cutoff_5_type_linears	175	175_7	4142	-	-	-	-	-	-	chromosome	M10day0MG
NODE_160_length_17408_cov_8.174889_cutoff_5_type_linears	175	175_8	4143	-	-	-	-	-	-	chromosome	M10day0MG
NODE_160_length_17408_cov_8.174889_cutoff_5_type_linears	175	175_9	4144	-	-	-	-	-	-	chromosome	M10day0MG
NODE_161_length_17392_cov_10.569448_cutoff_5_type_linears	176	176_1	4145	-	-	-	-	-	-	plasmid	M10day0MG
NODE_161_length_17392_cov_10.569448_cutoff_5_type_linears	176	176_10	4154	-	-	-	-	-	-	plasmid	M10day0MG
NODE_161_length_17392_cov_10.569448_cutoff_5_type_linears	176	176_11	4155	-	-	-	-	-	-	plasmid	M10day0MG
NODE_161_length_17392_cov_10.569448_cutoff_5_type_linears	176	176_12	4156	-	-	-	-	-	-	plasmid	M10day0MG
NODE_161_length_17392_cov_10.569448_cutoff_5_type_linears	176	176_13	4157	-	-	-	-	-	-	plasmid	M10day0MG
NODE_161_length_17392_cov_10.569448_cutoff_5_type_linears	176	176_2	4146	-	-	-	-	-	-	plasmid	M10day0MG
NODE_161_length_17392_cov_10.569448_cutoff_5_type_linears	176	176_3	4147	-	-	-	-	-	-	plasmid	M10day0MG
NODE_161_length_17392_cov_10.569448_cutoff_5_type_linears	176	176_4	4148	-	-	-	-	-	-	plasmid	M10day0MG
NODE_161_length_17392_cov_10.569448_cutoff_5_type_linears	176	176_5	4149	-	-	-	-	-	-	plasmid	M10day0MG
NODE_161_length_17392_cov_10.569448_cutoff_5_type_linears	176	176_6	4150	-	-	-	-	-	-	plasmid	M10day0MG
NODE_161_length_17392_cov_10.569448_cutoff_5_type_linears	176	176_7	4151	-	-	-	-	-	-	plasmid	M10day0MG
NODE_161_length_17392_cov_10.569448_cutoff_5_type_linears	176	176_8	4152	-	-	-	-	-	-	plasmid	M10day0MG
NODE_161_length_17392_cov_10.569448_cutoff_5_type_linears	176	176_9	4153	-	-	-	-	-	-	plasmid	M10day0MG
NODE_162_length_17312_cov_6.498869_cutoff_5_type_linears	177	177_1	4158	-	-	-	-	-	-	chromosome	M10day0MG
NODE_162_length_17312_cov_6.498869_cutoff_5_type_linears	177	177_10	4167	-	-	-	-	-	-	chromosome	M10day0MG
NODE_162_length_17312_cov_6.498869_cutoff_5_type_linears	177	177_11	4168	-	-	-	-	-	-	chromosome	M10day0MG
NODE_162_length_17312_cov_6.498869_cutoff_5_type_linears	177	177_12	4169	-	-	-	-	-	-	chromosome	M10day0MG
NODE_162_length_17312_cov_6.498869_cutoff_5_type_linears	177	177_13	4170	-	-	-	-	-	-	chromosome	M10day0MG
NODE_162_length_17312_cov_6.498869_cutoff_5_type_linears	177	177_14	4171	-	-	-	-	-	-	chromosome	M10day0MG
NODE_162_length_17312_cov_6.498869_cutoff_5_type_linears	177	177_2	4159	-	-	-	-	-	-	chromosome	M10day0MG
NODE_162_length_17312_cov_6.498869_cutoff_5_type_linears	177	177_3	4160	-	-	-	-	-	-	chromosome	M10day0MG
NODE_162_length_17312_cov_6.498869_cutoff_5_type_linears	177	177_4	4161	-	-	-	-	-	-	chromosome	M10day0MG
NODE_162_length_17312_cov_6.498869_cutoff_5_type_linears	177	177_5	4162	-	-	-	-	-	-	chromosome	M10day0MG
NODE_162_length_17312_cov_6.498869_cutoff_5_type_linears	177	177_6	4163	-	-	-	-	-	-	chromosome	M10day0MG
NODE_162_length_17312_cov_6.498869_cutoff_5_type_linears	177	177_7	4164	-	-	-	-	-	-	chromosome	M10day0MG
NODE_162_length_17312_cov_6.498869_cutoff_5_type_linears	177	177_8	4165	-	-	-	-	-	-	chromosome	M10day0MG
NODE_162_length_17312_cov_6.498869_cutoff_5_type_linears	177	177_9	4166	-	-	-	-	-	-	chromosome	M10day0MG
NODE_163_length_17268_cov_8.201966_cutoff_5_type_linears	178	178_1	4172	-	-	-	-	-	-	chromosome	M10day0MG
NODE_163_length_17268_cov_8.201966_cutoff_5_type_linears	178	178_10	4181	-	-	-	-	-	-	chromosome	M10day0MG
NODE_163_length_17268_cov_8.201966_cutoff_5_type_linears	178	178_2	4173	-	-	-	-	-	-	chromosome	M10day0MG
NODE_163_length_17268_cov_8.201966_cutoff_5_type_linears	178	178_3	4174	-	-	-	-	-	-	chromosome	M10day0MG
NODE_163_length_17268_cov_8.201966_cutoff_5_type_linears	178	178_4	4175	-	-	-	-	-	-	chromosome	M10day0MG
NODE_163_length_17268_cov_8.201966_cutoff_5_type_linears	178	178_5	4176	-	-	-	-	-	-	chromosome	M10day0MG
NODE_163_length_17268_cov_8.201966_cutoff_5_type_linears	178	178_6	4177	-	-	-	-	-	-	chromosome	M10day0MG
NODE_163_length_17268_cov_8.201966_cutoff_5_type_linears	178	178_7	4178	-	-	-	-	-	-	chromosome	M10day0MG
NODE_163_length_17268_cov_8.201966_cutoff_5_type_linears	178	178_8	4179	-	-	-	-	-	-	chromosome	M10day0MG
NODE_163_length_17268_cov_8.201966_cutoff_5_type_linears	178	178_9	4180	-	-	-	-	-	-	chromosome	M10day0MG
NODE_164_length_17209_cov_12.218538_cutoff_5_type_linears	179	179_1	4182	-	-	-	-	-	-	chromosome	M10day0MG
NODE_164_length_17209_cov_12.218538_cutoff_5_type_linears	179	179_10	4191	-	-	-	-	-	-	chromosome	M10day0MG
NODE_164_length_17209_cov_12.218538_cutoff_5_type_linears	179	179_11	4192	-	-	-	-	-	-	chromosome	M10day0MG
NODE_164_length_17209_cov_12.218538_cutoff_5_type_linears	179	179_12	4193	-	-	-	-	-	-	chromosome	M10day0MG
NODE_164_length_17209_cov_12.218538_cutoff_5_type_linears	179	179_13	4194	-	-	-	-	-	-	chromosome	M10day0MG
NODE_164_length_17209_cov_12.218538_cutoff_5_type_linears	179	179_14	4195	-	-	-	-	-	-	chromosome	M10day0MG
NODE_164_length_17209_cov_12.218538_cutoff_5_type_linears	179	179_15	4196	-	-	-	-	-	-	chromosome	M10day0MG
NODE_164_length_17209_cov_12.218538_cutoff_5_type_linears	179	179_16	4197	-	-	-	-	-	-	chromosome	M10day0MG
NODE_164_length_17209_cov_12.218538_cutoff_5_type_linears	179	179_17	4198	-	-	-	-	-	-	chromosome	M10day0MG
NODE_164_length_17209_cov_12.218538_cutoff_5_type_linears	179	179_2	4183	-	-	-	-	-	-	chromosome	M10day0MG
NODE_164_length_17209_cov_12.218538_cutoff_5_type_linears	179	179_3	4184	-	-	-	-	-	-	chromosome	M10day0MG
NODE_164_length_17209_cov_12.218538_cutoff_5_type_linears	179	179_4	4185	-	-	-	-	-	-	chromosome	M10day0MG
NODE_164_length_17209_cov_12.218538_cutoff_5_type_linears	179	179_5	4186	-	-	-	-	-	-	chromosome	M10day0MG
NODE_164_length_17209_cov_12.218538_cutoff_5_type_linears	179	179_6	4187	-	-	-	-	-	-	chromosome	M10day0MG
NODE_164_length_17209_cov_12.218538_cutoff_5_type_linears	179	179_7	4188	-	-	-	-	-	-	chromosome	M10day0MG
NODE_164_length_17209_cov_12.218538_cutoff_5_type_linears	179	179_8	4189	-	-	-	-	-	-	chromosome	M10day0MG
NODE_164_length_17209_cov_12.218538_cutoff_5_type_linears	179	179_9	4190	-	-	-	-	-	-	chromosome	M10day0MG
NODE_165_length_17118_cov_7.228038_cutoff_5_type_linears	180	180_1	4199	-	-	-	-	-	-	chromosome	M10day0MG
NODE_165_length_17118_cov_7.228038_cutoff_5_type_linears	180	180_10	4208	-	-	-	-	-	-	chromosome	M10day0MG
NODE_165_length_17118_cov_7.228038_cutoff_5_type_linears	180	180_11	4209	-	-	-	-	-	-	chromosome	M10day0MG
NODE_165_length_17118_cov_7.228038_cutoff_5_type_linears	180	180_12	4210	-	-	-	-	-	-	chromosome	M10day0MG
NODE_165_length_17118_cov_7.228038_cutoff_5_type_linears	180	180_13	4211	-	-	-	-	-	-	chromosome	M10day0MG
NODE_165_length_17118_cov_7.228038_cutoff_5_type_linears	180	180_14	4212	-	-	-	-	-	-	chromosome	M10day0MG
NODE_165_length_17118_cov_7.228038_cutoff_5_type_linears	180	180_15	4213	-	-	-	-	-	-	chromosome	M10day0MG
NODE_165_length_17118_cov_7.228038_cutoff_5_type_linears	180	180_16	4214	-	-	-	-	-	-	chromosome	M10day0MG
NODE_165_length_17118_cov_7.228038_cutoff_5_type_linears	180	180_17	4215	-	-	-	-	-	-	chromosome	M10day0MG
NODE_165_length_17118_cov_7.228038_cutoff_5_type_linears	180	180_18	4216	-	-	-	-	-	-	chromosome	M10day0MG
NODE_165_length_17118_cov_7.228038_cutoff_5_type_linears	180	180_19	4217	-	-	-	-	-	-	chromosome	M10day0MG
NODE_165_length_17118_cov_7.228038_cutoff_5_type_linears	180	180_2	4200	-	-	-	-	-	-	chromosome	M10day0MG
NODE_165_length_17118_cov_7.228038_cutoff_5_type_linears	180	180_20	4218	-	-	-	-	-	-	chromosome	M10day0MG
NODE_165_length_17118_cov_7.228038_cutoff_5_type_linears	180	180_21	4219	-	-	-	-	-	-	chromosome	M10day0MG
NODE_165_length_17118_cov_7.228038_cutoff_5_type_linears	180	180_3	4201	-	-	-	-	-	-	chromosome	M10day0MG
NODE_165_length_17118_cov_7.228038_cutoff_5_type_linears	180	180_4	4202	-	-	-	-	-	-	chromosome	M10day0MG
NODE_165_length_17118_cov_7.228038_cutoff_5_type_linears	180	180_5	4203	-	-	-	-	-	-	chromosome	M10day0MG
NODE_165_length_17118_cov_7.228038_cutoff_5_type_linears	180	180_6	4204	-	-	-	-	-	-	chromosome	M10day0MG
NODE_165_length_17118_cov_7.228038_cutoff_5_type_linears	180	180_7	4205	-	-	-	-	-	-	chromosome	M10day0MG
NODE_165_length_17118_cov_7.228038_cutoff_5_type_linears	180	180_8	4206	-	-	-	-	-	-	chromosome	M10day0MG
NODE_165_length_17118_cov_7.228038_cutoff_5_type_linears	180	180_9	4207	-	-	-	-	-	-	chromosome	M10day0MG
NODE_166_length_17071_cov_7.737496_cutoff_5_type_linears	181	181_1	4220	-	-	-	-	-	-	chromosome	M10day0MG
NODE_166_length_17071_cov_7.737496_cutoff_5_type_linears	181	181_10	4229	-	-	-	-	-	-	chromosome	M10day0MG
NODE_166_length_17071_cov_7.737496_cutoff_5_type_linears	181	181_11	4230	-	-	-	-	-	-	chromosome	M10day0MG
NODE_166_length_17071_cov_7.737496_cutoff_5_type_linears	181	181_12	4231	-	-	-	-	-	-	chromosome	M10day0MG
NODE_166_length_17071_cov_7.737496_cutoff_5_type_linears	181	181_13	4232	-	-	-	-	-	-	chromosome	M10day0MG
NODE_166_length_17071_cov_7.737496_cutoff_5_type_linears	181	181_14	4233	-	-	-	-	-	-	chromosome	M10day0MG
NODE_166_length_17071_cov_7.737496_cutoff_5_type_linears	181	181_15	4234	-	-	-	-	-	-	chromosome	M10day0MG
NODE_166_length_17071_cov_7.737496_cutoff_5_type_linears	181	181_16	4235	-	-	-	-	-	-	chromosome	M10day0MG
NODE_166_length_17071_cov_7.737496_cutoff_5_type_linears	181	181_2	4221	-	-	-	-	-	-	chromosome	M10day0MG
NODE_166_length_17071_cov_7.737496_cutoff_5_type_linears	181	181_3	4222	-	-	-	-	-	-	chromosome	M10day0MG
NODE_166_length_17071_cov_7.737496_cutoff_5_type_linears	181	181_4	4223	-	-	-	-	-	-	chromosome	M10day0MG
NODE_166_length_17071_cov_7.737496_cutoff_5_type_linears	181	181_5	4224	-	-	-	-	-	-	chromosome	M10day0MG
NODE_166_length_17071_cov_7.737496_cutoff_5_type_linears	181	181_6	4225	-	-	-	-	-	-	chromosome	M10day0MG
NODE_166_length_17071_cov_7.737496_cutoff_5_type_linears	181	181_7	4226	-	-	-	-	-	-	chromosome	M10day0MG
NODE_166_length_17071_cov_7.737496_cutoff_5_type_linears	181	181_8	4227	-	-	-	-	-	-	chromosome	M10day0MG
NODE_166_length_17071_cov_7.737496_cutoff_5_type_linears	181	181_9	4228	-	-	-	-	-	-	chromosome	M10day0MG
NODE_167_length_16817_cov_13.408542_cutoff_5_type_linears	182	182_1	4236	-	-	-	-	-	-	plasmid	M10day0MG
NODE_167_length_16817_cov_13.408542_cutoff_5_type_linears	182	182_10	4245	-	-	-	-	-	-	plasmid	M10day0MG
NODE_167_length_16817_cov_13.408542_cutoff_5_type_linears	182	182_11	4246	-	-	-	-	-	-	plasmid	M10day0MG
NODE_167_length_16817_cov_13.408542_cutoff_5_type_linears	182	182_12	4247	-	-	-	-	-	-	plasmid	M10day0MG
NODE_167_length_16817_cov_13.408542_cutoff_5_type_linears	182	182_13	4248	-	-	-	-	-	-	plasmid	M10day0MG
NODE_167_length_16817_cov_13.408542_cutoff_5_type_linears	182	182_14	4249	-	-	-	-	-	-	plasmid	M10day0MG
NODE_167_length_16817_cov_13.408542_cutoff_5_type_linears	182	182_15	4250	-	-	-	-	-	-	plasmid	M10day0MG
NODE_167_length_16817_cov_13.408542_cutoff_5_type_linears	182	182_16	4251	-	-	-	-	-	-	plasmid	M10day0MG
NODE_167_length_16817_cov_13.408542_cutoff_5_type_linears	182	182_17	4252	-	-	-	-	-	-	plasmid	M10day0MG
NODE_167_length_16817_cov_13.408542_cutoff_5_type_linears	182	182_18	4253	-	-	-	-	-	-	plasmid	M10day0MG
NODE_167_length_16817_cov_13.408542_cutoff_5_type_linears	182	182_2	4237	-	-	-	-	-	-	plasmid	M10day0MG
NODE_167_length_16817_cov_13.408542_cutoff_5_type_linears	182	182_3	4238	-	-	-	-	-	-	plasmid	M10day0MG
NODE_167_length_16817_cov_13.408542_cutoff_5_type_linears	182	182_4	4239	-	-	-	-	-	-	plasmid	M10day0MG
NODE_167_length_16817_cov_13.408542_cutoff_5_type_linears	182	182_5	4240	-	-	-	-	-	-	plasmid	M10day0MG
NODE_167_length_16817_cov_13.408542_cutoff_5_type_linears	182	182_6	4241	-	-	-	-	-	-	plasmid	M10day0MG
NODE_167_length_16817_cov_13.408542_cutoff_5_type_linears	182	182_7	4242	-	-	-	-	-	-	plasmid	M10day0MG
NODE_167_length_16817_cov_13.408542_cutoff_5_type_linears	182	182_8	4243	-	-	-	-	-	-	plasmid	M10day0MG
NODE_167_length_16817_cov_13.408542_cutoff_5_type_linears	182	182_9	4244	-	-	-	-	-	-	plasmid	M10day0MG
NODE_168_length_16765_cov_11.903464_cutoff_5_type_linears	183	183_1	4254	-	-	-	-	-	-	chromosome	M10day0MG
NODE_168_length_16765_cov_11.903464_cutoff_5_type_linears	183	183_10	4263	-	-	-	-	-	-	chromosome	M10day0MG
NODE_168_length_16765_cov_11.903464_cutoff_5_type_linears	183	183_11	4264	-	-	-	-	-	-	chromosome	M10day0MG
NODE_168_length_16765_cov_11.903464_cutoff_5_type_linears	183	183_12	4265	-	-	-	-	-	-	chromosome	M10day0MG
NODE_168_length_16765_cov_11.903464_cutoff_5_type_linears	183	183_13	4266	-	-	-	-	-	-	chromosome	M10day0MG
NODE_168_length_16765_cov_11.903464_cutoff_5_type_linears	183	183_14	4267	-	-	-	-	-	-	chromosome	M10day0MG
NODE_168_length_16765_cov_11.903464_cutoff_5_type_linears	183	183_15	4268	-	-	-	-	-	-	chromosome	M10day0MG
NODE_168_length_16765_cov_11.903464_cutoff_5_type_linears	183	183_16	4269	-	-	-	-	-	-	chromosome	M10day0MG
NODE_168_length_16765_cov_11.903464_cutoff_5_type_linears	183	183_17	4270	-	-	-	-	-	-	chromosome	M10day0MG
NODE_168_length_16765_cov_11.903464_cutoff_5_type_linears	183	183_18	4271	-	-	-	-	-	-	chromosome	M10day0MG
NODE_168_length_16765_cov_11.903464_cutoff_5_type_linears	183	183_19	4272	-	-	-	-	-	-	chromosome	M10day0MG
NODE_168_length_16765_cov_11.903464_cutoff_5_type_linears	183	183_2	4255	-	-	-	-	-	-	chromosome	M10day0MG
NODE_168_length_16765_cov_11.903464_cutoff_5_type_linears	183	183_3	4256	-	-	-	-	-	-	chromosome	M10day0MG
NODE_168_length_16765_cov_11.903464_cutoff_5_type_linears	183	183_4	4257	-	-	-	-	-	-	chromosome	M10day0MG
NODE_168_length_16765_cov_11.903464_cutoff_5_type_linears	183	183_5	4258	-	-	-	-	-	-	chromosome	M10day0MG
NODE_168_length_16765_cov_11.903464_cutoff_5_type_linears	183	183_6	4259	-	-	-	-	-	-	chromosome	M10day0MG
NODE_168_length_16765_cov_11.903464_cutoff_5_type_linears	183	183_7	4260	-	-	-	-	-	-	chromosome	M10day0MG
NODE_168_length_16765_cov_11.903464_cutoff_5_type_linears	183	183_8	4261	-	-	-	-	-	-	chromosome	M10day0MG
NODE_168_length_16765_cov_11.903464_cutoff_5_type_linears	183	183_9	4262	-	-	-	-	-	-	chromosome	M10day0MG
NODE_169_length_16753_cov_9.801811_cutoff_5_type_linears	184	184_1	4273	-	-	-	-	-	-	chromosome	M10day0MG
NODE_169_length_16753_cov_9.801811_cutoff_5_type_linears	184	184_10	4282	-	-	-	-	-	-	chromosome	M10day0MG
NODE_169_length_16753_cov_9.801811_cutoff_5_type_linears	184	184_11	4283	-	-	-	-	-	-	chromosome	M10day0MG
NODE_169_length_16753_cov_9.801811_cutoff_5_type_linears	184	184_12	4284	-	-	-	-	-	-	chromosome	M10day0MG
NODE_169_length_16753_cov_9.801811_cutoff_5_type_linears	184	184_13	4285	-	-	-	-	-	-	chromosome	M10day0MG
NODE_169_length_16753_cov_9.801811_cutoff_5_type_linears	184	184_2	4274	-	-	-	-	-	-	chromosome	M10day0MG
NODE_169_length_16753_cov_9.801811_cutoff_5_type_linears	184	184_3	4275	-	-	-	-	-	-	chromosome	M10day0MG
NODE_169_length_16753_cov_9.801811_cutoff_5_type_linears	184	184_4	4276	-	-	-	-	-	-	chromosome	M10day0MG
NODE_169_length_16753_cov_9.801811_cutoff_5_type_linears	184	184_5	4277	-	-	-	-	-	-	chromosome	M10day0MG
NODE_169_length_16753_cov_9.801811_cutoff_5_type_linears	184	184_6	4278	-	-	-	-	-	-	chromosome	M10day0MG
NODE_169_length_16753_cov_9.801811_cutoff_5_type_linears	184	184_7	4279	-	-	-	-	-	-	chromosome	M10day0MG
NODE_169_length_16753_cov_9.801811_cutoff_5_type_linears	184	184_8	4280	-	-	-	-	-	-	chromosome	M10day0MG
NODE_169_length_16753_cov_9.801811_cutoff_5_type_linears	184	184_9	4281	-	-	-	-	-	-	chromosome	M10day0MG
NODE_16_length_44962_cov_7.528328_cutoff_5_type_linears	31	31_1	1034	-	-	-	-	-	-	unclassified	M10day0MG
NODE_16_length_44962_cov_7.528328_cutoff_5_type_linears	31	31_10	1043	-	-	-	-	-	-	unclassified	M10day0MG
NODE_16_length_44962_cov_7.528328_cutoff_5_type_linears	31	31_11	1044	-	-	-	-	-	-	unclassified	M10day0MG
NODE_16_length_44962_cov_7.528328_cutoff_5_type_linears	31	31_12	1045	-	-	-	-	-	-	unclassified	M10day0MG
NODE_16_length_44962_cov_7.528328_cutoff_5_type_linears	31	31_13	1046	-	-	-	-	-	-	unclassified	M10day0MG
NODE_16_length_44962_cov_7.528328_cutoff_5_type_linears	31	31_14	1047	-	-	-	-	-	-	unclassified	M10day0MG
NODE_16_length_44962_cov_7.528328_cutoff_5_type_linears	31	31_15	1048	-	-	-	-	-	-	unclassified	M10day0MG
NODE_16_length_44962_cov_7.528328_cutoff_5_type_linears	31	31_16	1049	-	-	-	-	-	-	unclassified	M10day0MG
NODE_16_length_44962_cov_7.528328_cutoff_5_type_linears	31	31_17	1050	-	-	-	-	-	-	unclassified	M10day0MG
NODE_16_length_44962_cov_7.528328_cutoff_5_type_linears	31	31_18	1051	-	-	-	-	-	-	unclassified	M10day0MG
NODE_16_length_44962_cov_7.528328_cutoff_5_type_linears	31	31_19	1052	-	-	-	-	-	-	unclassified	M10day0MG
NODE_16_length_44962_cov_7.528328_cutoff_5_type_linears	31	31_2	1035	-	-	-	-	-	-	unclassified	M10day0MG
NODE_16_length_44962_cov_7.528328_cutoff_5_type_linears	31	31_20	1053	-	-	-	-	-	-	unclassified	M10day0MG
NODE_16_length_44962_cov_7.528328_cutoff_5_type_linears	31	31_21	1054	-	-	-	-	-	-	unclassified	M10day0MG
NODE_16_length_44962_cov_7.528328_cutoff_5_type_linears	31	31_22	1055	-	-	-	-	-	-	unclassified	M10day0MG
NODE_16_length_44962_cov_7.528328_cutoff_5_type_linears	31	31_23	1056	-	-	-	-	-	-	unclassified	M10day0MG
NODE_16_length_44962_cov_7.528328_cutoff_5_type_linears	31	31_24	1057	-	-	-	-	-	-	unclassified	M10day0MG
NODE_16_length_44962_cov_7.528328_cutoff_5_type_linears	31	31_25	1058	-	-	-	-	-	-	unclassified	M10day0MG
NODE_16_length_44962_cov_7.528328_cutoff_5_type_linears	31	31_26	1059	-	-	-	-	-	-	unclassified	M10day0MG
NODE_16_length_44962_cov_7.528328_cutoff_5_type_linears	31	31_27	1060	-	-	-	-	-	-	unclassified	M10day0MG
NODE_16_length_44962_cov_7.528328_cutoff_5_type_linears	31	31_28	1061	-	-	-	-	-	-	unclassified	M10day0MG
NODE_16_length_44962_cov_7.528328_cutoff_5_type_linears	31	31_29	1062	-	-	-	-	-	-	unclassified	M10day0MG
NODE_16_length_44962_cov_7.528328_cutoff_5_type_linears	31	31_3	1036	-	-	-	-	-	-	unclassified	M10day0MG
NODE_16_length_44962_cov_7.528328_cutoff_5_type_linears	31	31_30	1063	-	-	-	-	-	-	unclassified	M10day0MG
NODE_16_length_44962_cov_7.528328_cutoff_5_type_linears	31	31_31	1064	-	-	-	-	-	-	unclassified	M10day0MG
NODE_16_length_44962_cov_7.528328_cutoff_5_type_linears	31	31_32	1065	-	-	-	-	-	-	unclassified	M10day0MG
NODE_16_length_44962_cov_7.528328_cutoff_5_type_linears	31	31_33	1066	-	-	-	-	-	-	unclassified	M10day0MG
NODE_16_length_44962_cov_7.528328_cutoff_5_type_linears	31	31_34	1067	-	-	-	-	-	-	unclassified	M10day0MG
NODE_16_length_44962_cov_7.528328_cutoff_5_type_linears	31	31_35	1068	-	-	-	-	-	-	unclassified	M10day0MG
NODE_16_length_44962_cov_7.528328_cutoff_5_type_linears	31	31_36	1069	-	-	-	-	-	-	unclassified	M10day0MG
NODE_16_length_44962_cov_7.528328_cutoff_5_type_linears	31	31_37	1070	-	-	-	-	-	-	unclassified	M10day0MG
NODE_16_length_44962_cov_7.528328_cutoff_5_type_linears	31	31_38	1071	-	-	-	-	-	-	unclassified	M10day0MG
NODE_16_length_44962_cov_7.528328_cutoff_5_type_linears	31	31_39	1072	-	-	-	-	-	-	unclassified	M10day0MG
NODE_16_length_44962_cov_7.528328_cutoff_5_type_linears	31	31_4	1037	-	-	-	-	-	-	unclassified	M10day0MG
NODE_16_length_44962_cov_7.528328_cutoff_5_type_linears	31	31_40	1073	-	-	-	-	-	-	unclassified	M10day0MG
NODE_16_length_44962_cov_7.528328_cutoff_5_type_linears	31	31_41	1074	-	-	-	-	-	-	unclassified	M10day0MG
NODE_16_length_44962_cov_7.528328_cutoff_5_type_linears	31	31_42	1075	-	-	-	-	-	-	unclassified	M10day0MG
NODE_16_length_44962_cov_7.528328_cutoff_5_type_linears	31	31_43	1076	-	-	-	-	-	-	unclassified	M10day0MG
NODE_16_length_44962_cov_7.528328_cutoff_5_type_linears	31	31_44	1077	-	-	-	-	-	-	unclassified	M10day0MG
NODE_16_length_44962_cov_7.528328_cutoff_5_type_linears	31	31_45	1078	-	-	-	-	-	-	unclassified	M10day0MG
NODE_16_length_44962_cov_7.528328_cutoff_5_type_linears	31	31_5	1038	-	-	-	-	-	-	unclassified	M10day0MG
NODE_16_length_44962_cov_7.528328_cutoff_5_type_linears	31	31_6	1039	-	-	-	-	-	-	unclassified	M10day0MG
NODE_16_length_44962_cov_7.528328_cutoff_5_type_linears	31	31_7	1040	-	-	-	-	-	-	unclassified	M10day0MG
NODE_16_length_44962_cov_7.528328_cutoff_5_type_linears	31	31_8	1041	-	-	-	-	-	-	unclassified	M10day0MG
NODE_16_length_44962_cov_7.528328_cutoff_5_type_linears	31	31_9	1042	-	-	-	-	-	-	unclassified	M10day0MG
NODE_170_length_16677_cov_7.671024_cutoff_5_type_linears	185	185_1	4286	-	-	-	-	-	-	unclassified	M10day0MG
NODE_170_length_16677_cov_7.671024_cutoff_5_type_linears	185	185_10	4295	-	-	-	-	-	-	unclassified	M10day0MG
NODE_170_length_16677_cov_7.671024_cutoff_5_type_linears	185	185_11	4296	-	-	-	-	-	-	unclassified	M10day0MG
NODE_170_length_16677_cov_7.671024_cutoff_5_type_linears	185	185_12	4297	-	-	-	-	-	-	unclassified	M10day0MG
NODE_170_length_16677_cov_7.671024_cutoff_5_type_linears	185	185_13	4298	-	-	-	-	-	-	unclassified	M10day0MG
NODE_170_length_16677_cov_7.671024_cutoff_5_type_linears	185	185_14	4299	-	-	-	-	-	-	unclassified	M10day0MG
NODE_170_length_16677_cov_7.671024_cutoff_5_type_linears	185	185_15	4300	-	-	-	-	-	-	unclassified	M10day0MG
NODE_170_length_16677_cov_7.671024_cutoff_5_type_linears	185	185_2	4287	-	-	-	-	-	-	unclassified	M10day0MG
NODE_170_length_16677_cov_7.671024_cutoff_5_type_linears	185	185_3	4288	-	-	-	-	-	-	unclassified	M10day0MG
NODE_170_length_16677_cov_7.671024_cutoff_5_type_linears	185	185_4	4289	-	-	-	-	-	-	unclassified	M10day0MG
NODE_170_length_16677_cov_7.671024_cutoff_5_type_linears	185	185_5	4290	-	-	-	-	-	-	unclassified	M10day0MG
NODE_170_length_16677_cov_7.671024_cutoff_5_type_linears	185	185_6	4291	-	-	-	-	-	-	unclassified	M10day0MG
NODE_170_length_16677_cov_7.671024_cutoff_5_type_linears	185	185_7	4292	-	-	-	-	-	-	unclassified	M10day0MG
NODE_170_length_16677_cov_7.671024_cutoff_5_type_linears	185	185_8	4293	-	-	-	-	-	-	unclassified	M10day0MG
NODE_170_length_16677_cov_7.671024_cutoff_5_type_linears	185	185_9	4294	-	-	-	-	-	-	unclassified	M10day0MG
NODE_171_length_16541_cov_7.298773_cutoff_5_type_linears	186	186_1	4301	-	-	-	-	-	-	plasmid	M10day0MG
NODE_171_length_16541_cov_7.298773_cutoff_5_type_linears	186	186_10	4310	-	-	-	-	-	-	plasmid	M10day0MG
NODE_171_length_16541_cov_7.298773_cutoff_5_type_linears	186	186_11	4311	-	-	-	-	-	-	plasmid	M10day0MG
NODE_171_length_16541_cov_7.298773_cutoff_5_type_linears	186	186_12	4312	-	-	-	-	-	-	plasmid	M10day0MG
NODE_171_length_16541_cov_7.298773_cutoff_5_type_linears	186	186_2	4302	-	-	-	-	-	-	plasmid	M10day0MG
NODE_171_length_16541_cov_7.298773_cutoff_5_type_linears	186	186_3	4303	-	-	-	-	-	-	plasmid	M10day0MG
NODE_171_length_16541_cov_7.298773_cutoff_5_type_linears	186	186_4	4304	-	-	-	-	-	-	plasmid	M10day0MG
NODE_171_length_16541_cov_7.298773_cutoff_5_type_linears	186	186_5	4305	-	-	-	-	-	-	plasmid	M10day0MG
NODE_171_length_16541_cov_7.298773_cutoff_5_type_linears	186	186_6	4306	-	-	-	-	-	-	plasmid	M10day0MG
NODE_171_length_16541_cov_7.298773_cutoff_5_type_linears	186	186_7	4307	-	-	-	-	-	-	plasmid	M10day0MG
NODE_171_length_16541_cov_7.298773_cutoff_5_type_linears	186	186_8	4308	-	-	-	-	-	-	plasmid	M10day0MG
NODE_171_length_16541_cov_7.298773_cutoff_5_type_linears	186	186_9	4309	-	-	-	-	-	-	plasmid	M10day0MG
NODE_172_length_16428_cov_7.651153_cutoff_5_type_linears	187	187_1	4313	-	-	-	-	-	-	plasmid	M10day0MG
NODE_172_length_16428_cov_7.651153_cutoff_5_type_linears	187	187_10	4322	-	-	-	-	-	-	plasmid	M10day0MG
NODE_172_length_16428_cov_7.651153_cutoff_5_type_linears	187	187_2	4314	-	-	-	-	-	-	plasmid	M10day0MG
NODE_172_length_16428_cov_7.651153_cutoff_5_type_linears	187	187_3	4315	-	-	-	-	-	-	plasmid	M10day0MG
NODE_172_length_16428_cov_7.651153_cutoff_5_type_linears	187	187_4	4316	-	-	-	-	-	-	plasmid	M10day0MG
NODE_172_length_16428_cov_7.651153_cutoff_5_type_linears	187	187_5	4317	-	-	-	-	-	-	plasmid	M10day0MG
NODE_172_length_16428_cov_7.651153_cutoff_5_type_linears	187	187_6	4318	-	-	-	-	-	-	plasmid	M10day0MG
NODE_172_length_16428_cov_7.651153_cutoff_5_type_linears	187	187_7	4319	-	-	-	-	-	-	plasmid	M10day0MG
NODE_172_length_16428_cov_7.651153_cutoff_5_type_linears	187	187_8	4320	-	-	-	-	-	-	plasmid	M10day0MG
NODE_172_length_16428_cov_7.651153_cutoff_5_type_linears	187	187_9	4321	-	-	-	-	-	-	plasmid	M10day0MG
NODE_173_length_16412_cov_6.069728_cutoff_5_type_linears	188	188_1	4323	-	-	-	-	-	-	chromosome	M10day0MG
NODE_173_length_16412_cov_6.069728_cutoff_5_type_linears	188	188_10	4332	-	-	-	-	-	-	chromosome	M10day0MG
NODE_173_length_16412_cov_6.069728_cutoff_5_type_linears	188	188_11	4333	-	-	-	-	-	-	chromosome	M10day0MG
NODE_173_length_16412_cov_6.069728_cutoff_5_type_linears	188	188_12	4334	-	-	-	-	-	-	chromosome	M10day0MG
NODE_173_length_16412_cov_6.069728_cutoff_5_type_linears	188	188_13	4335	-	-	-	-	-	-	chromosome	M10day0MG
NODE_173_length_16412_cov_6.069728_cutoff_5_type_linears	188	188_2	4324	-	-	-	-	-	-	chromosome	M10day0MG
NODE_173_length_16412_cov_6.069728_cutoff_5_type_linears	188	188_3	4325	-	-	-	-	-	-	chromosome	M10day0MG
NODE_173_length_16412_cov_6.069728_cutoff_5_type_linears	188	188_4	4326	-	-	-	-	-	-	chromosome	M10day0MG
NODE_173_length_16412_cov_6.069728_cutoff_5_type_linears	188	188_5	4327	-	-	-	-	-	-	chromosome	M10day0MG
NODE_173_length_16412_cov_6.069728_cutoff_5_type_linears	188	188_6	4328	-	-	-	-	-	-	chromosome	M10day0MG
NODE_173_length_16412_cov_6.069728_cutoff_5_type_linears	188	188_7	4329	-	-	-	-	-	-	chromosome	M10day0MG
NODE_173_length_16412_cov_6.069728_cutoff_5_type_linears	188	188_8	4330	-	-	-	-	-	-	chromosome	M10day0MG
NODE_173_length_16412_cov_6.069728_cutoff_5_type_linears	188	188_9	4331	-	-	-	-	-	-	chromosome	M10day0MG
NODE_174_length_16385_cov_10.786240_cutoff_5_type_linears	189	189_1	4336	-	-	-	-	-	-	unclassified	M10day0MG
NODE_174_length_16385_cov_10.786240_cutoff_5_type_linears	189	189_10	4345	-	-	-	-	-	-	unclassified	M10day0MG
NODE_174_length_16385_cov_10.786240_cutoff_5_type_linears	189	189_11	4346	-	-	-	-	-	-	unclassified	M10day0MG
NODE_174_length_16385_cov_10.786240_cutoff_5_type_linears	189	189_12	4347	-	-	-	-	-	-	unclassified	M10day0MG
NODE_174_length_16385_cov_10.786240_cutoff_5_type_linears	189	189_13	4348	-	-	-	-	-	-	unclassified	M10day0MG
NODE_174_length_16385_cov_10.786240_cutoff_5_type_linears	189	189_14	4349	-	-	-	-	-	-	unclassified	M10day0MG
NODE_174_length_16385_cov_10.786240_cutoff_5_type_linears	189	189_15	4350	-	-	-	-	-	-	unclassified	M10day0MG
NODE_174_length_16385_cov_10.786240_cutoff_5_type_linears	189	189_16	4351	-	-	-	-	-	-	unclassified	M10day0MG
NODE_174_length_16385_cov_10.786240_cutoff_5_type_linears	189	189_2	4337	-	-	-	-	-	-	unclassified	M10day0MG
NODE_174_length_16385_cov_10.786240_cutoff_5_type_linears	189	189_3	4338	-	-	-	-	-	-	unclassified	M10day0MG
NODE_174_length_16385_cov_10.786240_cutoff_5_type_linears	189	189_4	4339	-	-	-	-	-	-	unclassified	M10day0MG
NODE_174_length_16385_cov_10.786240_cutoff_5_type_linears	189	189_5	4340	-	-	-	-	-	-	unclassified	M10day0MG
NODE_174_length_16385_cov_10.786240_cutoff_5_type_linears	189	189_6	4341	-	-	-	-	-	-	unclassified	M10day0MG
NODE_174_length_16385_cov_10.786240_cutoff_5_type_linears	189	189_7	4342	-	-	-	-	-	-	unclassified	M10day0MG
NODE_174_length_16385_cov_10.786240_cutoff_5_type_linears	189	189_8	4343	-	-	-	-	-	-	unclassified	M10day0MG
NODE_174_length_16385_cov_10.786240_cutoff_5_type_linears	189	189_9	4344	-	-	-	-	-	-	unclassified	M10day0MG
NODE_175_length_16320_cov_6.784646_cutoff_5_type_linears	190	190_1	4352	-	-	-	-	-	-	unclassified	M10day0MG
NODE_175_length_16320_cov_6.784646_cutoff_5_type_linears	190	190_10	4361	-	-	-	-	-	-	unclassified	M10day0MG
NODE_175_length_16320_cov_6.784646_cutoff_5_type_linears	190	190_11	4362	-	-	-	-	-	-	unclassified	M10day0MG
NODE_175_length_16320_cov_6.784646_cutoff_5_type_linears	190	190_12	4363	-	-	-	-	-	-	unclassified	M10day0MG
NODE_175_length_16320_cov_6.784646_cutoff_5_type_linears	190	190_13	4364	-	-	-	-	-	-	unclassified	M10day0MG
NODE_175_length_16320_cov_6.784646_cutoff_5_type_linears	190	190_14	4365	-	-	-	-	-	-	unclassified	M10day0MG
NODE_175_length_16320_cov_6.784646_cutoff_5_type_linears	190	190_2	4353	-	-	-	-	-	-	unclassified	M10day0MG
NODE_175_length_16320_cov_6.784646_cutoff_5_type_linears	190	190_3	4354	-	-	-	-	-	-	unclassified	M10day0MG
NODE_175_length_16320_cov_6.784646_cutoff_5_type_linears	190	190_4	4355	-	-	-	-	-	-	unclassified	M10day0MG
NODE_175_length_16320_cov_6.784646_cutoff_5_type_linears	190	190_5	4356	-	-	-	-	-	-	unclassified	M10day0MG
NODE_175_length_16320_cov_6.784646_cutoff_5_type_linears	190	190_6	4357	-	-	-	-	-	-	unclassified	M10day0MG
NODE_175_length_16320_cov_6.784646_cutoff_5_type_linears	190	190_7	4358	-	-	-	-	-	-	unclassified	M10day0MG
NODE_175_length_16320_cov_6.784646_cutoff_5_type_linears	190	190_8	4359	-	-	-	-	-	-	unclassified	M10day0MG
NODE_175_length_16320_cov_6.784646_cutoff_5_type_linears	190	190_9	4360	-	-	-	-	-	-	unclassified	M10day0MG
NODE_176_length_16285_cov_9.134008_cutoff_5_type_linears	191	191_1	4366	ADEF	n/a	multidrug	fluoroquinolone antibiotic;tetracycline antibiotic	antibiotic efflux	RGI	unclassified	M10day0MG
NODE_176_length_16285_cov_9.134008_cutoff_5_type_linears	191	191_10	4375	-	-	-	-	-	-	unclassified	M10day0MG
NODE_176_length_16285_cov_9.134008_cutoff_5_type_linears	191	191_11	4376	-	-	-	-	-	-	unclassified	M10day0MG
NODE_176_length_16285_cov_9.134008_cutoff_5_type_linears	191	191_12	4377	-	-	-	-	-	-	unclassified	M10day0MG
NODE_176_length_16285_cov_9.134008_cutoff_5_type_linears	191	191_2	4367	-	-	-	-	-	-	unclassified	M10day0MG
NODE_176_length_16285_cov_9.134008_cutoff_5_type_linears	191	191_3	4368	-	-	-	-	-	-	unclassified	M10day0MG
NODE_176_length_16285_cov_9.134008_cutoff_5_type_linears	191	191_4	4369	-	-	-	-	-	-	unclassified	M10day0MG
NODE_176_length_16285_cov_9.134008_cutoff_5_type_linears	191	191_5	4370	-	-	-	-	-	-	unclassified	M10day0MG
NODE_176_length_16285_cov_9.134008_cutoff_5_type_linears	191	191_6	4371	-	-	-	-	-	-	unclassified	M10day0MG
NODE_176_length_16285_cov_9.134008_cutoff_5_type_linears	191	191_7	4372	-	-	-	-	-	-	unclassified	M10day0MG
NODE_176_length_16285_cov_9.134008_cutoff_5_type_linears	191	191_8	4373	-	-	-	-	-	-	unclassified	M10day0MG
NODE_176_length_16285_cov_9.134008_cutoff_5_type_linears	191	191_9	4374	-	-	-	-	-	-	unclassified	M10day0MG
NODE_177_length_16171_cov_9.349385_cutoff_5_type_linears	192	192_1	4378	-	-	-	-	-	-	chromosome	M10day0MG
NODE_177_length_16171_cov_9.349385_cutoff_5_type_linears	192	192_10	4387	-	-	-	-	-	-	chromosome	M10day0MG
NODE_177_length_16171_cov_9.349385_cutoff_5_type_linears	192	192_11	4388	-	-	-	-	-	-	chromosome	M10day0MG
NODE_177_length_16171_cov_9.349385_cutoff_5_type_linears	192	192_12	4389	-	-	-	-	-	-	chromosome	M10day0MG
NODE_177_length_16171_cov_9.349385_cutoff_5_type_linears	192	192_2	4379	-	-	-	-	-	-	chromosome	M10day0MG
NODE_177_length_16171_cov_9.349385_cutoff_5_type_linears	192	192_3	4380	-	-	-	-	-	-	chromosome	M10day0MG
NODE_177_length_16171_cov_9.349385_cutoff_5_type_linears	192	192_4	4381	-	-	-	-	-	-	chromosome	M10day0MG
NODE_177_length_16171_cov_9.349385_cutoff_5_type_linears	192	192_5	4382	-	-	-	-	-	-	chromosome	M10day0MG
NODE_177_length_16171_cov_9.349385_cutoff_5_type_linears	192	192_6	4383	-	-	-	-	-	-	chromosome	M10day0MG
NODE_177_length_16171_cov_9.349385_cutoff_5_type_linears	192	192_7	4384	-	-	-	-	-	-	chromosome	M10day0MG
NODE_177_length_16171_cov_9.349385_cutoff_5_type_linears	192	192_8	4385	-	-	-	-	-	-	chromosome	M10day0MG
NODE_177_length_16171_cov_9.349385_cutoff_5_type_linears	192	192_9	4386	-	-	-	-	-	-	chromosome	M10day0MG
NODE_178_length_16106_cov_6.404517_cutoff_5_type_linears	193	193_1	4390	-	-	-	-	-	-	unclassified	M10day0MG
NODE_178_length_16106_cov_6.404517_cutoff_5_type_linears	193	193_10	4399	-	-	-	-	-	-	unclassified	M10day0MG
NODE_178_length_16106_cov_6.404517_cutoff_5_type_linears	193	193_11	4400	-	-	-	-	-	-	unclassified	M10day0MG
NODE_178_length_16106_cov_6.404517_cutoff_5_type_linears	193	193_12	4401	-	-	-	-	-	-	unclassified	M10day0MG
NODE_178_length_16106_cov_6.404517_cutoff_5_type_linears	193	193_2	4391	-	-	-	-	-	-	unclassified	M10day0MG
NODE_178_length_16106_cov_6.404517_cutoff_5_type_linears	193	193_3	4392	-	-	-	-	-	-	unclassified	M10day0MG
NODE_178_length_16106_cov_6.404517_cutoff_5_type_linears	193	193_4	4393	-	-	-	-	-	-	unclassified	M10day0MG
NODE_178_length_16106_cov_6.404517_cutoff_5_type_linears	193	193_5	4394	-	-	-	-	-	-	unclassified	M10day0MG
NODE_178_length_16106_cov_6.404517_cutoff_5_type_linears	193	193_6	4395	-	-	-	-	-	-	unclassified	M10day0MG
NODE_178_length_16106_cov_6.404517_cutoff_5_type_linears	193	193_7	4396	-	-	-	-	-	-	unclassified	M10day0MG
NODE_178_length_16106_cov_6.404517_cutoff_5_type_linears	193	193_8	4397	-	-	-	-	-	-	unclassified	M10day0MG
NODE_178_length_16106_cov_6.404517_cutoff_5_type_linears	193	193_9	4398	-	-	-	-	-	-	unclassified	M10day0MG
NODE_179_length_16082_cov_12.024930_cutoff_5_type_linears	194	194_1	4402	-	-	-	-	-	-	unclassified	M10day0MG
NODE_179_length_16082_cov_12.024930_cutoff_5_type_linears	194	194_2	4403	-	-	-	-	-	-	unclassified	M10day0MG
NODE_179_length_16082_cov_12.024930_cutoff_5_type_linears	194	194_3	4404	-	-	-	-	-	-	unclassified	M10day0MG
NODE_179_length_16082_cov_12.024930_cutoff_5_type_linears	194	194_4	4405	-	-	-	-	-	-	unclassified	M10day0MG
NODE_179_length_16082_cov_12.024930_cutoff_5_type_linears	194	194_5	4406	-	-	-	-	-	-	unclassified	M10day0MG
NODE_179_length_16082_cov_12.024930_cutoff_5_type_linears	194	194_6	4407	-	-	-	-	-	-	unclassified	M10day0MG
NODE_179_length_16082_cov_12.024930_cutoff_5_type_linears	194	194_7	4408	-	-	-	-	-	-	unclassified	M10day0MG
NODE_179_length_16082_cov_12.024930_cutoff_5_type_linears	194	194_8	4409	-	-	-	-	-	-	unclassified	M10day0MG
NODE_179_length_16082_cov_12.024930_cutoff_5_type_linears	194	194_9	4410	-	-	-	-	-	-	unclassified	M10day0MG
NODE_17_length_44946_cov_9.928102_cutoff_5_type_linears	32	32_1	1079	-	-	-	-	-	-	chromosome	M10day0MG
NODE_17_length_44946_cov_9.928102_cutoff_5_type_linears	32	32_10	1088	-	-	-	-	-	-	chromosome	M10day0MG
NODE_17_length_44946_cov_9.928102_cutoff_5_type_linears	32	32_11	1089	-	-	-	-	-	-	chromosome	M10day0MG
NODE_17_length_44946_cov_9.928102_cutoff_5_type_linears	32	32_12	1090	-	-	-	-	-	-	chromosome	M10day0MG
NODE_17_length_44946_cov_9.928102_cutoff_5_type_linears	32	32_13	1091	-	-	-	-	-	-	chromosome	M10day0MG
NODE_17_length_44946_cov_9.928102_cutoff_5_type_linears	32	32_14	1092	-	-	-	-	-	-	chromosome	M10day0MG
NODE_17_length_44946_cov_9.928102_cutoff_5_type_linears	32	32_15	1093	-	-	-	-	-	-	chromosome	M10day0MG
NODE_17_length_44946_cov_9.928102_cutoff_5_type_linears	32	32_16	1094	-	-	-	-	-	-	chromosome	M10day0MG
NODE_17_length_44946_cov_9.928102_cutoff_5_type_linears	32	32_17	1095	-	-	-	-	-	-	chromosome	M10day0MG
NODE_17_length_44946_cov_9.928102_cutoff_5_type_linears	32	32_18	1096	-	-	-	-	-	-	chromosome	M10day0MG
NODE_17_length_44946_cov_9.928102_cutoff_5_type_linears	32	32_19	1097	-	-	-	-	-	-	chromosome	M10day0MG
NODE_17_length_44946_cov_9.928102_cutoff_5_type_linears	32	32_2	1080	-	-	-	-	-	-	chromosome	M10day0MG
NODE_17_length_44946_cov_9.928102_cutoff_5_type_linears	32	32_20	1098	-	-	-	-	-	-	chromosome	M10day0MG
NODE_17_length_44946_cov_9.928102_cutoff_5_type_linears	32	32_21	1099	-	-	-	-	-	-	chromosome	M10day0MG
NODE_17_length_44946_cov_9.928102_cutoff_5_type_linears	32	32_22	1100	-	-	-	-	-	-	chromosome	M10day0MG
NODE_17_length_44946_cov_9.928102_cutoff_5_type_linears	32	32_23	1101	-	-	-	-	-	-	chromosome	M10day0MG
NODE_17_length_44946_cov_9.928102_cutoff_5_type_linears	32	32_24	1102	-	-	-	-	-	-	chromosome	M10day0MG
NODE_17_length_44946_cov_9.928102_cutoff_5_type_linears	32	32_25	1103	-	-	-	-	-	-	chromosome	M10day0MG
NODE_17_length_44946_cov_9.928102_cutoff_5_type_linears	32	32_26	1104	-	-	-	-	-	-	chromosome	M10day0MG
NODE_17_length_44946_cov_9.928102_cutoff_5_type_linears	32	32_27	1105	-	-	-	-	-	-	chromosome	M10day0MG
NODE_17_length_44946_cov_9.928102_cutoff_5_type_linears	32	32_28	1106	-	-	-	-	-	-	chromosome	M10day0MG
NODE_17_length_44946_cov_9.928102_cutoff_5_type_linears	32	32_29	1107	-	-	-	-	-	-	chromosome	M10day0MG
NODE_17_length_44946_cov_9.928102_cutoff_5_type_linears	32	32_3	1081	-	-	-	-	-	-	chromosome	M10day0MG
NODE_17_length_44946_cov_9.928102_cutoff_5_type_linears	32	32_30	1108	-	-	-	-	-	-	chromosome	M10day0MG
NODE_17_length_44946_cov_9.928102_cutoff_5_type_linears	32	32_31	1109	-	-	-	-	-	-	chromosome	M10day0MG
NODE_17_length_44946_cov_9.928102_cutoff_5_type_linears	32	32_32	1110	-	-	-	-	-	-	chromosome	M10day0MG
NODE_17_length_44946_cov_9.928102_cutoff_5_type_linears	32	32_33	1111	-	-	-	-	-	-	chromosome	M10day0MG
NODE_17_length_44946_cov_9.928102_cutoff_5_type_linears	32	32_34	1112	-	-	-	-	-	-	chromosome	M10day0MG
NODE_17_length_44946_cov_9.928102_cutoff_5_type_linears	32	32_35	1113	-	-	-	-	-	-	chromosome	M10day0MG
NODE_17_length_44946_cov_9.928102_cutoff_5_type_linears	32	32_36	1114	-	-	-	-	-	-	chromosome	M10day0MG
NODE_17_length_44946_cov_9.928102_cutoff_5_type_linears	32	32_4	1082	-	-	-	-	-	-	chromosome	M10day0MG
NODE_17_length_44946_cov_9.928102_cutoff_5_type_linears	32	32_5	1083	-	-	-	-	-	-	chromosome	M10day0MG
NODE_17_length_44946_cov_9.928102_cutoff_5_type_linears	32	32_6	1084	-	-	-	-	-	-	chromosome	M10day0MG
NODE_17_length_44946_cov_9.928102_cutoff_5_type_linears	32	32_7	1085	-	-	-	-	-	-	chromosome	M10day0MG
NODE_17_length_44946_cov_9.928102_cutoff_5_type_linears	32	32_8	1086	-	-	-	-	-	-	chromosome	M10day0MG
NODE_17_length_44946_cov_9.928102_cutoff_5_type_linears	32	32_9	1087	-	-	-	-	-	-	chromosome	M10day0MG
NODE_180_length_16072_cov_13.558425_cutoff_5_type_linears	195	195_1	4411	-	-	-	-	-	-	chromosome	M10day0MG
NODE_180_length_16072_cov_13.558425_cutoff_5_type_linears	195	195_10	4420	-	-	-	-	-	-	chromosome	M10day0MG
NODE_180_length_16072_cov_13.558425_cutoff_5_type_linears	195	195_11	4421	-	-	-	-	-	-	chromosome	M10day0MG
NODE_180_length_16072_cov_13.558425_cutoff_5_type_linears	195	195_2	4412	-	-	-	-	-	-	chromosome	M10day0MG
NODE_180_length_16072_cov_13.558425_cutoff_5_type_linears	195	195_3	4413	-	-	-	-	-	-	chromosome	M10day0MG
NODE_180_length_16072_cov_13.558425_cutoff_5_type_linears	195	195_4	4414	-	-	-	-	-	-	chromosome	M10day0MG
NODE_180_length_16072_cov_13.558425_cutoff_5_type_linears	195	195_5	4415	-	-	-	-	-	-	chromosome	M10day0MG
NODE_180_length_16072_cov_13.558425_cutoff_5_type_linears	195	195_6	4416	-	-	-	-	-	-	chromosome	M10day0MG
NODE_180_length_16072_cov_13.558425_cutoff_5_type_linears	195	195_7	4417	-	-	-	-	-	-	chromosome	M10day0MG
NODE_180_length_16072_cov_13.558425_cutoff_5_type_linears	195	195_8	4418	-	-	-	-	-	-	chromosome	M10day0MG
NODE_180_length_16072_cov_13.558425_cutoff_5_type_linears	195	195_9	4419	-	-	-	-	-	-	chromosome	M10day0MG
NODE_181_length_16023_cov_8.864606_cutoff_5_type_linears	196	196_1	4422	-	-	-	-	-	-	chromosome	M10day0MG
NODE_181_length_16023_cov_8.864606_cutoff_5_type_linears	196	196_10	4431	-	-	-	-	-	-	chromosome	M10day0MG
NODE_181_length_16023_cov_8.864606_cutoff_5_type_linears	196	196_11	4432	-	-	-	-	-	-	chromosome	M10day0MG
NODE_181_length_16023_cov_8.864606_cutoff_5_type_linears	196	196_2	4423	-	-	-	-	-	-	chromosome	M10day0MG
NODE_181_length_16023_cov_8.864606_cutoff_5_type_linears	196	196_3	4424	-	-	-	-	-	-	chromosome	M10day0MG
NODE_181_length_16023_cov_8.864606_cutoff_5_type_linears	196	196_4	4425	-	-	-	-	-	-	chromosome	M10day0MG
NODE_181_length_16023_cov_8.864606_cutoff_5_type_linears	196	196_5	4426	-	-	-	-	-	-	chromosome	M10day0MG
NODE_181_length_16023_cov_8.864606_cutoff_5_type_linears	196	196_6	4427	-	-	-	-	-	-	chromosome	M10day0MG
NODE_181_length_16023_cov_8.864606_cutoff_5_type_linears	196	196_7	4428	-	-	-	-	-	-	chromosome	M10day0MG
NODE_181_length_16023_cov_8.864606_cutoff_5_type_linears	196	196_8	4429	-	-	-	-	-	-	chromosome	M10day0MG
NODE_181_length_16023_cov_8.864606_cutoff_5_type_linears	196	196_9	4430	-	-	-	-	-	-	chromosome	M10day0MG
NODE_182_length_15976_cov_6.106736_cutoff_5_type_linears	197	197_1	4433	-	-	-	-	-	-	chromosome	M10day0MG
NODE_182_length_15976_cov_6.106736_cutoff_5_type_linears	197	197_10	4442	-	-	-	-	-	-	chromosome	M10day0MG
NODE_182_length_15976_cov_6.106736_cutoff_5_type_linears	197	197_11	4443	-	-	-	-	-	-	chromosome	M10day0MG
NODE_182_length_15976_cov_6.106736_cutoff_5_type_linears	197	197_12	4444	-	-	-	-	-	-	chromosome	M10day0MG
NODE_182_length_15976_cov_6.106736_cutoff_5_type_linears	197	197_13	4445	-	-	-	-	-	-	chromosome	M10day0MG
NODE_182_length_15976_cov_6.106736_cutoff_5_type_linears	197	197_14	4446	-	-	-	-	-	-	chromosome	M10day0MG
NODE_182_length_15976_cov_6.106736_cutoff_5_type_linears	197	197_15	4447	-	-	-	-	-	-	chromosome	M10day0MG
NODE_182_length_15976_cov_6.106736_cutoff_5_type_linears	197	197_16	4448	-	-	-	-	-	-	chromosome	M10day0MG
NODE_182_length_15976_cov_6.106736_cutoff_5_type_linears	197	197_2	4434	-	-	-	-	-	-	chromosome	M10day0MG
NODE_182_length_15976_cov_6.106736_cutoff_5_type_linears	197	197_3	4435	-	-	-	-	-	-	chromosome	M10day0MG
NODE_182_length_15976_cov_6.106736_cutoff_5_type_linears	197	197_4	4436	-	-	-	-	-	-	chromosome	M10day0MG
NODE_182_length_15976_cov_6.106736_cutoff_5_type_linears	197	197_5	4437	-	-	-	-	-	-	chromosome	M10day0MG
NODE_182_length_15976_cov_6.106736_cutoff_5_type_linears	197	197_6	4438	-	-	-	-	-	-	chromosome	M10day0MG
NODE_182_length_15976_cov_6.106736_cutoff_5_type_linears	197	197_7	4439	-	-	-	-	-	-	chromosome	M10day0MG
NODE_182_length_15976_cov_6.106736_cutoff_5_type_linears	197	197_8	4440	-	-	-	-	-	-	chromosome	M10day0MG
NODE_182_length_15976_cov_6.106736_cutoff_5_type_linears	197	197_9	4441	-	-	-	-	-	-	chromosome	M10day0MG
NODE_183_length_15973_cov_8.882297_cutoff_5_type_linears	198	198_1	4449	-	-	-	-	-	-	plasmid	M10day0MG
NODE_183_length_15973_cov_8.882297_cutoff_5_type_linears	198	198_2	4450	-	-	-	-	-	-	plasmid	M10day0MG
NODE_183_length_15973_cov_8.882297_cutoff_5_type_linears	198	198_3	4451	-	-	-	-	-	-	plasmid	M10day0MG
NODE_183_length_15973_cov_8.882297_cutoff_5_type_linears	198	198_4	4452	-	-	-	-	-	-	plasmid	M10day0MG
NODE_183_length_15973_cov_8.882297_cutoff_5_type_linears	198	198_5	4453	-	-	-	-	-	-	plasmid	M10day0MG
NODE_183_length_15973_cov_8.882297_cutoff_5_type_linears	198	198_6	4454	-	-	-	-	-	-	plasmid	M10day0MG
NODE_183_length_15973_cov_8.882297_cutoff_5_type_linears	198	198_7	4455	-	-	-	-	-	-	plasmid	M10day0MG
NODE_183_length_15973_cov_8.882297_cutoff_5_type_linears	198	198_8	4456	-	-	-	-	-	-	plasmid	M10day0MG
NODE_183_length_15973_cov_8.882297_cutoff_5_type_linears	198	198_9	4457	-	-	-	-	-	-	plasmid	M10day0MG
NODE_184_length_15884_cov_8.626431_cutoff_5_type_linears	199	199_1	4458	-	-	-	-	-	-	chromosome	M10day0MG
NODE_184_length_15884_cov_8.626431_cutoff_5_type_linears	199	199_10	4467	-	-	-	-	-	-	chromosome	M10day0MG
NODE_184_length_15884_cov_8.626431_cutoff_5_type_linears	199	199_11	4468	-	-	-	-	-	-	chromosome	M10day0MG
NODE_184_length_15884_cov_8.626431_cutoff_5_type_linears	199	199_12	4469	-	-	-	-	-	-	chromosome	M10day0MG
NODE_184_length_15884_cov_8.626431_cutoff_5_type_linears	199	199_13	4470	-	-	-	-	-	-	chromosome	M10day0MG
NODE_184_length_15884_cov_8.626431_cutoff_5_type_linears	199	199_2	4459	-	-	-	-	-	-	chromosome	M10day0MG
NODE_184_length_15884_cov_8.626431_cutoff_5_type_linears	199	199_3	4460	-	-	-	-	-	-	chromosome	M10day0MG
NODE_184_length_15884_cov_8.626431_cutoff_5_type_linears	199	199_4	4461	-	-	-	-	-	-	chromosome	M10day0MG
NODE_184_length_15884_cov_8.626431_cutoff_5_type_linears	199	199_5	4462	-	-	-	-	-	-	chromosome	M10day0MG
NODE_184_length_15884_cov_8.626431_cutoff_5_type_linears	199	199_6	4463	-	-	-	-	-	-	chromosome	M10day0MG
NODE_184_length_15884_cov_8.626431_cutoff_5_type_linears	199	199_7	4464	-	-	-	-	-	-	chromosome	M10day0MG
NODE_184_length_15884_cov_8.626431_cutoff_5_type_linears	199	199_8	4465	-	-	-	-	-	-	chromosome	M10day0MG
NODE_184_length_15884_cov_8.626431_cutoff_5_type_linears	199	199_9	4466	-	-	-	-	-	-	chromosome	M10day0MG
NODE_185_length_15848_cov_8.163021_cutoff_5_type_linears	200	200_1	4471	-	-	-	-	-	-	chromosome	M10day0MG
NODE_185_length_15848_cov_8.163021_cutoff_5_type_linears	200	200_2	4472	-	-	-	-	-	-	chromosome	M10day0MG
NODE_185_length_15848_cov_8.163021_cutoff_5_type_linears	200	200_3	4473	-	-	-	-	-	-	chromosome	M10day0MG
NODE_185_length_15848_cov_8.163021_cutoff_5_type_linears	200	200_4	4474	-	-	-	-	-	-	chromosome	M10day0MG
NODE_185_length_15848_cov_8.163021_cutoff_5_type_linears	200	200_5	4475	-	-	-	-	-	-	chromosome	M10day0MG
NODE_185_length_15848_cov_8.163021_cutoff_5_type_linears	200	200_6	4476	-	-	-	-	-	-	chromosome	M10day0MG
NODE_185_length_15848_cov_8.163021_cutoff_5_type_linears	200	200_7	4477	-	-	-	-	-	-	chromosome	M10day0MG
NODE_185_length_15848_cov_8.163021_cutoff_5_type_linears	200	200_8	4478	-	-	-	-	-	-	chromosome	M10day0MG
NODE_185_length_15848_cov_8.163021_cutoff_5_type_linears	200	200_9	4479	-	-	-	-	-	-	chromosome	M10day0MG
NODE_186_length_15743_cov_11.828035_cutoff_5_type_linears	201	201_1	4480	-	-	-	-	-	-	chromosome	M10day0MG
NODE_186_length_15743_cov_11.828035_cutoff_5_type_linears	201	201_10	4489	-	-	-	-	-	-	chromosome	M10day0MG
NODE_186_length_15743_cov_11.828035_cutoff_5_type_linears	201	201_11	4490	-	-	-	-	-	-	chromosome	M10day0MG
NODE_186_length_15743_cov_11.828035_cutoff_5_type_linears	201	201_12	4491	-	-	-	-	-	-	chromosome	M10day0MG
NODE_186_length_15743_cov_11.828035_cutoff_5_type_linears	201	201_2	4481	-	-	-	-	-	-	chromosome	M10day0MG
NODE_186_length_15743_cov_11.828035_cutoff_5_type_linears	201	201_3	4482	-	-	-	-	-	-	chromosome	M10day0MG
NODE_186_length_15743_cov_11.828035_cutoff_5_type_linears	201	201_4	4483	-	-	-	-	-	-	chromosome	M10day0MG
NODE_186_length_15743_cov_11.828035_cutoff_5_type_linears	201	201_5	4484	-	-	-	-	-	-	chromosome	M10day0MG
NODE_186_length_15743_cov_11.828035_cutoff_5_type_linears	201	201_6	4485	-	-	-	-	-	-	chromosome	M10day0MG
NODE_186_length_15743_cov_11.828035_cutoff_5_type_linears	201	201_7	4486	-	-	-	-	-	-	chromosome	M10day0MG
NODE_186_length_15743_cov_11.828035_cutoff_5_type_linears	201	201_8	4487	-	-	-	-	-	-	chromosome	M10day0MG
NODE_186_length_15743_cov_11.828035_cutoff_5_type_linears	201	201_9	4488	-	-	-	-	-	-	chromosome	M10day0MG
NODE_187_length_15732_cov_10.383967_cutoff_5_type_linears	202	202_1	4492	-	-	-	-	-	-	unclassified	M10day0MG
NODE_187_length_15732_cov_10.383967_cutoff_5_type_linears	202	202_10	4501	-	-	-	-	-	-	unclassified	M10day0MG
NODE_187_length_15732_cov_10.383967_cutoff_5_type_linears	202	202_11	4502	-	-	-	-	-	-	unclassified	M10day0MG
NODE_187_length_15732_cov_10.383967_cutoff_5_type_linears	202	202_12	4503	-	-	-	-	-	-	unclassified	M10day0MG
NODE_187_length_15732_cov_10.383967_cutoff_5_type_linears	202	202_13	4504	-	-	-	-	-	-	unclassified	M10day0MG
NODE_187_length_15732_cov_10.383967_cutoff_5_type_linears	202	202_14	4505	-	-	-	-	-	-	unclassified	M10day0MG
NODE_187_length_15732_cov_10.383967_cutoff_5_type_linears	202	202_15	4506	-	-	-	-	-	-	unclassified	M10day0MG
NODE_187_length_15732_cov_10.383967_cutoff_5_type_linears	202	202_16	4507	-	-	-	-	-	-	unclassified	M10day0MG
NODE_187_length_15732_cov_10.383967_cutoff_5_type_linears	202	202_17	4508	-	-	-	-	-	-	unclassified	M10day0MG
NODE_187_length_15732_cov_10.383967_cutoff_5_type_linears	202	202_2	4493	-	-	-	-	-	-	unclassified	M10day0MG
NODE_187_length_15732_cov_10.383967_cutoff_5_type_linears	202	202_3	4494	-	-	-	-	-	-	unclassified	M10day0MG
NODE_187_length_15732_cov_10.383967_cutoff_5_type_linears	202	202_4	4495	-	-	-	-	-	-	unclassified	M10day0MG
NODE_187_length_15732_cov_10.383967_cutoff_5_type_linears	202	202_5	4496	-	-	-	-	-	-	unclassified	M10day0MG
NODE_187_length_15732_cov_10.383967_cutoff_5_type_linears	202	202_6	4497	-	-	-	-	-	-	unclassified	M10day0MG
NODE_187_length_15732_cov_10.383967_cutoff_5_type_linears	202	202_7	4498	-	-	-	-	-	-	unclassified	M10day0MG
NODE_187_length_15732_cov_10.383967_cutoff_5_type_linears	202	202_8	4499	-	-	-	-	-	-	unclassified	M10day0MG
NODE_187_length_15732_cov_10.383967_cutoff_5_type_linears	202	202_9	4500	-	-	-	-	-	-	unclassified	M10day0MG
NODE_188_length_15712_cov_6.603710_cutoff_5_type_linears	203	203_1	4509	-	-	-	-	-	-	chromosome	M10day0MG
NODE_188_length_15712_cov_6.603710_cutoff_5_type_linears	203	203_10	4518	-	-	-	-	-	-	chromosome	M10day0MG
NODE_188_length_15712_cov_6.603710_cutoff_5_type_linears	203	203_11	4519	-	-	-	-	-	-	chromosome	M10day0MG
NODE_188_length_15712_cov_6.603710_cutoff_5_type_linears	203	203_12	4520	-	-	-	-	-	-	chromosome	M10day0MG
NODE_188_length_15712_cov_6.603710_cutoff_5_type_linears	203	203_2	4510	-	-	-	-	-	-	chromosome	M10day0MG
NODE_188_length_15712_cov_6.603710_cutoff_5_type_linears	203	203_3	4511	-	-	-	-	-	-	chromosome	M10day0MG
NODE_188_length_15712_cov_6.603710_cutoff_5_type_linears	203	203_4	4512	-	-	-	-	-	-	chromosome	M10day0MG
NODE_188_length_15712_cov_6.603710_cutoff_5_type_linears	203	203_5	4513	-	-	-	-	-	-	chromosome	M10day0MG
NODE_188_length_15712_cov_6.603710_cutoff_5_type_linears	203	203_6	4514	-	-	-	-	-	-	chromosome	M10day0MG
NODE_188_length_15712_cov_6.603710_cutoff_5_type_linears	203	203_7	4515	-	-	-	-	-	-	chromosome	M10day0MG
NODE_188_length_15712_cov_6.603710_cutoff_5_type_linears	203	203_8	4516	-	-	-	-	-	-	chromosome	M10day0MG
NODE_188_length_15712_cov_6.603710_cutoff_5_type_linears	203	203_9	4517	-	-	-	-	-	-	chromosome	M10day0MG
NODE_189_length_15652_cov_10.771878_cutoff_5_type_linears	204	204_1	4521	-	-	-	-	-	-	plasmid	M10day0MG
NODE_189_length_15652_cov_10.771878_cutoff_5_type_linears	204	204_10	4530	-	-	-	-	-	-	plasmid	M10day0MG
NODE_189_length_15652_cov_10.771878_cutoff_5_type_linears	204	204_11	4531	-	-	-	-	-	-	plasmid	M10day0MG
NODE_189_length_15652_cov_10.771878_cutoff_5_type_linears	204	204_12	4532	-	-	-	-	-	-	plasmid	M10day0MG
NODE_189_length_15652_cov_10.771878_cutoff_5_type_linears	204	204_13	4533	-	-	-	-	-	-	plasmid	M10day0MG
NODE_189_length_15652_cov_10.771878_cutoff_5_type_linears	204	204_14	4534	-	-	-	-	-	-	plasmid	M10day0MG
NODE_189_length_15652_cov_10.771878_cutoff_5_type_linears	204	204_2	4522	-	-	-	-	-	-	plasmid	M10day0MG
NODE_189_length_15652_cov_10.771878_cutoff_5_type_linears	204	204_3	4523	-	-	-	-	-	-	plasmid	M10day0MG
NODE_189_length_15652_cov_10.771878_cutoff_5_type_linears	204	204_4	4524	-	-	-	-	-	-	plasmid	M10day0MG
NODE_189_length_15652_cov_10.771878_cutoff_5_type_linears	204	204_5	4525	-	-	-	-	-	-	plasmid	M10day0MG
NODE_189_length_15652_cov_10.771878_cutoff_5_type_linears	204	204_6	4526	-	-	-	-	-	-	plasmid	M10day0MG
NODE_189_length_15652_cov_10.771878_cutoff_5_type_linears	204	204_7	4527	-	-	-	-	-	-	plasmid	M10day0MG
NODE_189_length_15652_cov_10.771878_cutoff_5_type_linears	204	204_8	4528	-	-	-	-	-	-	plasmid	M10day0MG
NODE_189_length_15652_cov_10.771878_cutoff_5_type_linears	204	204_9	4529	-	-	-	-	-	-	plasmid	M10day0MG
NODE_18_length_44196_cov_11.489041_cutoff_5_type_linears	33	33_1	1115	-	-	-	-	-	-	chromosome	M10day0MG
NODE_18_length_44196_cov_11.489041_cutoff_5_type_linears	33	33_10	1124	-	-	-	-	-	-	chromosome	M10day0MG
NODE_18_length_44196_cov_11.489041_cutoff_5_type_linears	33	33_11	1125	-	-	-	-	-	-	chromosome	M10day0MG
NODE_18_length_44196_cov_11.489041_cutoff_5_type_linears	33	33_12	1126	-	-	-	-	-	-	chromosome	M10day0MG
NODE_18_length_44196_cov_11.489041_cutoff_5_type_linears	33	33_13	1127	-	-	-	-	-	-	chromosome	M10day0MG
NODE_18_length_44196_cov_11.489041_cutoff_5_type_linears	33	33_14	1128	-	-	-	-	-	-	chromosome	M10day0MG
NODE_18_length_44196_cov_11.489041_cutoff_5_type_linears	33	33_15	1129	-	-	-	-	-	-	chromosome	M10day0MG
NODE_18_length_44196_cov_11.489041_cutoff_5_type_linears	33	33_16	1130	-	-	-	-	-	-	chromosome	M10day0MG
NODE_18_length_44196_cov_11.489041_cutoff_5_type_linears	33	33_17	1131	-	-	-	-	-	-	chromosome	M10day0MG
NODE_18_length_44196_cov_11.489041_cutoff_5_type_linears	33	33_18	1132	-	-	-	-	-	-	chromosome	M10day0MG
NODE_18_length_44196_cov_11.489041_cutoff_5_type_linears	33	33_19	1133	-	-	-	-	-	-	chromosome	M10day0MG
NODE_18_length_44196_cov_11.489041_cutoff_5_type_linears	33	33_2	1116	-	-	-	-	-	-	chromosome	M10day0MG
NODE_18_length_44196_cov_11.489041_cutoff_5_type_linears	33	33_20	1134	-	-	-	-	-	-	chromosome	M10day0MG
NODE_18_length_44196_cov_11.489041_cutoff_5_type_linears	33	33_21	1135	-	-	-	-	-	-	chromosome	M10day0MG
NODE_18_length_44196_cov_11.489041_cutoff_5_type_linears	33	33_22	1136	-	-	-	-	-	-	chromosome	M10day0MG
NODE_18_length_44196_cov_11.489041_cutoff_5_type_linears	33	33_23	1137	-	-	-	-	-	-	chromosome	M10day0MG
NODE_18_length_44196_cov_11.489041_cutoff_5_type_linears	33	33_24	1138	-	-	-	-	-	-	chromosome	M10day0MG
NODE_18_length_44196_cov_11.489041_cutoff_5_type_linears	33	33_25	1139	-	-	-	-	-	-	chromosome	M10day0MG
NODE_18_length_44196_cov_11.489041_cutoff_5_type_linears	33	33_26	1140	-	-	-	-	-	-	chromosome	M10day0MG
NODE_18_length_44196_cov_11.489041_cutoff_5_type_linears	33	33_27	1141	-	-	-	-	-	-	chromosome	M10day0MG
NODE_18_length_44196_cov_11.489041_cutoff_5_type_linears	33	33_28	1142	-	-	-	-	-	-	chromosome	M10day0MG
NODE_18_length_44196_cov_11.489041_cutoff_5_type_linears	33	33_29	1143	-	-	-	-	-	-	chromosome	M10day0MG
NODE_18_length_44196_cov_11.489041_cutoff_5_type_linears	33	33_3	1117	-	-	-	-	-	-	chromosome	M10day0MG
NODE_18_length_44196_cov_11.489041_cutoff_5_type_linears	33	33_30	1144	-	-	-	-	-	-	chromosome	M10day0MG
NODE_18_length_44196_cov_11.489041_cutoff_5_type_linears	33	33_31	1145	-	-	-	-	-	-	chromosome	M10day0MG
NODE_18_length_44196_cov_11.489041_cutoff_5_type_linears	33	33_32	1146	-	-	-	-	-	-	chromosome	M10day0MG
NODE_18_length_44196_cov_11.489041_cutoff_5_type_linears	33	33_33	1147	-	-	-	-	-	-	chromosome	M10day0MG
NODE_18_length_44196_cov_11.489041_cutoff_5_type_linears	33	33_34	1148	-	-	-	-	-	-	chromosome	M10day0MG
NODE_18_length_44196_cov_11.489041_cutoff_5_type_linears	33	33_35	1149	-	-	-	-	-	-	chromosome	M10day0MG
NODE_18_length_44196_cov_11.489041_cutoff_5_type_linears	33	33_36	1150	-	-	-	-	-	-	chromosome	M10day0MG
NODE_18_length_44196_cov_11.489041_cutoff_5_type_linears	33	33_37	1151	-	-	-	-	-	-	chromosome	M10day0MG
NODE_18_length_44196_cov_11.489041_cutoff_5_type_linears	33	33_38	1152	-	-	-	-	-	-	chromosome	M10day0MG
NODE_18_length_44196_cov_11.489041_cutoff_5_type_linears	33	33_39	1153	-	-	-	-	-	-	chromosome	M10day0MG
NODE_18_length_44196_cov_11.489041_cutoff_5_type_linears	33	33_4	1118	-	-	-	-	-	-	chromosome	M10day0MG
NODE_18_length_44196_cov_11.489041_cutoff_5_type_linears	33	33_40	1154	-	-	-	-	-	-	chromosome	M10day0MG
NODE_18_length_44196_cov_11.489041_cutoff_5_type_linears	33	33_41	1155	-	-	-	-	-	-	chromosome	M10day0MG
NODE_18_length_44196_cov_11.489041_cutoff_5_type_linears	33	33_42	1156	-	-	-	-	-	-	chromosome	M10day0MG
NODE_18_length_44196_cov_11.489041_cutoff_5_type_linears	33	33_43	1157	-	-	-	-	-	-	chromosome	M10day0MG
NODE_18_length_44196_cov_11.489041_cutoff_5_type_linears	33	33_5	1119	-	-	-	-	-	-	chromosome	M10day0MG
NODE_18_length_44196_cov_11.489041_cutoff_5_type_linears	33	33_6	1120	-	-	-	-	-	-	chromosome	M10day0MG
NODE_18_length_44196_cov_11.489041_cutoff_5_type_linears	33	33_7	1121	-	-	-	-	-	-	chromosome	M10day0MG
NODE_18_length_44196_cov_11.489041_cutoff_5_type_linears	33	33_8	1122	-	-	-	-	-	-	chromosome	M10day0MG
NODE_18_length_44196_cov_11.489041_cutoff_5_type_linears	33	33_9	1123	-	-	-	-	-	-	chromosome	M10day0MG
NODE_190_length_15589_cov_8.492457_cutoff_5_type_linears	205	205_1	4535	-	-	-	-	-	-	ambiguous (phage/chromosome)	M10day0MG
NODE_190_length_15589_cov_8.492457_cutoff_5_type_linears	205	205_10	4544	-	-	-	-	-	-	ambiguous (phage/chromosome)	M10day0MG
NODE_190_length_15589_cov_8.492457_cutoff_5_type_linears	205	205_11	4545	-	-	-	-	-	-	ambiguous (phage/chromosome)	M10day0MG
NODE_190_length_15589_cov_8.492457_cutoff_5_type_linears	205	205_12	4546	-	-	-	-	-	-	ambiguous (phage/chromosome)	M10day0MG
NODE_190_length_15589_cov_8.492457_cutoff_5_type_linears	205	205_13	4547	-	-	-	-	-	-	ambiguous (phage/chromosome)	M10day0MG
NODE_190_length_15589_cov_8.492457_cutoff_5_type_linears	205	205_14	4548	-	-	-	-	-	-	ambiguous (phage/chromosome)	M10day0MG
NODE_190_length_15589_cov_8.492457_cutoff_5_type_linears	205	205_2	4536	-	-	-	-	-	-	ambiguous (phage/chromosome)	M10day0MG
NODE_190_length_15589_cov_8.492457_cutoff_5_type_linears	205	205_3	4537	-	-	-	-	-	-	ambiguous (phage/chromosome)	M10day0MG
NODE_190_length_15589_cov_8.492457_cutoff_5_type_linears	205	205_4	4538	-	-	-	-	-	-	ambiguous (phage/chromosome)	M10day0MG
NODE_190_length_15589_cov_8.492457_cutoff_5_type_linears	205	205_5	4539	-	-	-	-	-	-	ambiguous (phage/chromosome)	M10day0MG
NODE_190_length_15589_cov_8.492457_cutoff_5_type_linears	205	205_6	4540	-	-	-	-	-	-	ambiguous (phage/chromosome)	M10day0MG
NODE_190_length_15589_cov_8.492457_cutoff_5_type_linears	205	205_7	4541	-	-	-	-	-	-	ambiguous (phage/chromosome)	M10day0MG
NODE_190_length_15589_cov_8.492457_cutoff_5_type_linears	205	205_8	4542	-	-	-	-	-	-	ambiguous (phage/chromosome)	M10day0MG
NODE_190_length_15589_cov_8.492457_cutoff_5_type_linears	205	205_9	4543	-	-	-	-	-	-	ambiguous (phage/chromosome)	M10day0MG
NODE_191_length_15536_cov_10.545766_cutoff_5_type_linears	206	206_1	4549	-	-	-	-	-	-	chromosome	M10day0MG
NODE_191_length_15536_cov_10.545766_cutoff_5_type_linears	206	206_10	4558	-	-	-	-	-	-	chromosome	M10day0MG
NODE_191_length_15536_cov_10.545766_cutoff_5_type_linears	206	206_11	4559	-	-	-	-	-	-	chromosome	M10day0MG
NODE_191_length_15536_cov_10.545766_cutoff_5_type_linears	206	206_12	4560	-	-	-	-	-	-	chromosome	M10day0MG
NODE_191_length_15536_cov_10.545766_cutoff_5_type_linears	206	206_13	4561	-	-	-	-	-	-	chromosome	M10day0MG
NODE_191_length_15536_cov_10.545766_cutoff_5_type_linears	206	206_2	4550	-	-	-	-	-	-	chromosome	M10day0MG
NODE_191_length_15536_cov_10.545766_cutoff_5_type_linears	206	206_3	4551	-	-	-	-	-	-	chromosome	M10day0MG
NODE_191_length_15536_cov_10.545766_cutoff_5_type_linears	206	206_4	4552	-	-	-	-	-	-	chromosome	M10day0MG
NODE_191_length_15536_cov_10.545766_cutoff_5_type_linears	206	206_5	4553	-	-	-	-	-	-	chromosome	M10day0MG
NODE_191_length_15536_cov_10.545766_cutoff_5_type_linears	206	206_6	4554	-	-	-	-	-	-	chromosome	M10day0MG
NODE_191_length_15536_cov_10.545766_cutoff_5_type_linears	206	206_7	4555	-	-	-	-	-	-	chromosome	M10day0MG
NODE_191_length_15536_cov_10.545766_cutoff_5_type_linears	206	206_8	4556	-	-	-	-	-	-	chromosome	M10day0MG
NODE_191_length_15536_cov_10.545766_cutoff_5_type_linears	206	206_9	4557	-	-	-	-	-	-	chromosome	M10day0MG
NODE_192_length_15534_cov_6.504496_cutoff_5_type_linears	207	207_1	4562	-	-	-	-	-	-	unclassified	M10day0MG
NODE_192_length_15534_cov_6.504496_cutoff_5_type_linears	207	207_10	4571	-	-	-	-	-	-	unclassified	M10day0MG
NODE_192_length_15534_cov_6.504496_cutoff_5_type_linears	207	207_11	4572	-	-	-	-	-	-	unclassified	M10day0MG
NODE_192_length_15534_cov_6.504496_cutoff_5_type_linears	207	207_2	4563	-	-	-	-	-	-	unclassified	M10day0MG
NODE_192_length_15534_cov_6.504496_cutoff_5_type_linears	207	207_3	4564	-	-	-	-	-	-	unclassified	M10day0MG
NODE_192_length_15534_cov_6.504496_cutoff_5_type_linears	207	207_4	4565	-	-	-	-	-	-	unclassified	M10day0MG
NODE_192_length_15534_cov_6.504496_cutoff_5_type_linears	207	207_5	4566	-	-	-	-	-	-	unclassified	M10day0MG
NODE_192_length_15534_cov_6.504496_cutoff_5_type_linears	207	207_6	4567	-	-	-	-	-	-	unclassified	M10day0MG
NODE_192_length_15534_cov_6.504496_cutoff_5_type_linears	207	207_7	4568	-	-	-	-	-	-	unclassified	M10day0MG
NODE_192_length_15534_cov_6.504496_cutoff_5_type_linears	207	207_8	4569	-	-	-	-	-	-	unclassified	M10day0MG
NODE_192_length_15534_cov_6.504496_cutoff_5_type_linears	207	207_9	4570	-	-	-	-	-	-	unclassified	M10day0MG
NODE_193_length_15503_cov_10.411513_cutoff_5_type_linears	208	208_1	4573	-	-	-	-	-	-	unclassified	M10day0MG
NODE_193_length_15503_cov_10.411513_cutoff_5_type_linears	208	208_10	4582	-	-	-	-	-	-	unclassified	M10day0MG
NODE_193_length_15503_cov_10.411513_cutoff_5_type_linears	208	208_11	4583	-	-	-	-	-	-	unclassified	M10day0MG
NODE_193_length_15503_cov_10.411513_cutoff_5_type_linears	208	208_12	4584	-	-	-	-	-	-	unclassified	M10day0MG
NODE_193_length_15503_cov_10.411513_cutoff_5_type_linears	208	208_13	4585	-	-	-	-	-	-	unclassified	M10day0MG
NODE_193_length_15503_cov_10.411513_cutoff_5_type_linears	208	208_14	4586	-	-	-	-	-	-	unclassified	M10day0MG
NODE_193_length_15503_cov_10.411513_cutoff_5_type_linears	208	208_15	4587	-	-	-	-	-	-	unclassified	M10day0MG
NODE_193_length_15503_cov_10.411513_cutoff_5_type_linears	208	208_2	4574	-	-	-	-	-	-	unclassified	M10day0MG
NODE_193_length_15503_cov_10.411513_cutoff_5_type_linears	208	208_3	4575	-	-	-	-	-	-	unclassified	M10day0MG
NODE_193_length_15503_cov_10.411513_cutoff_5_type_linears	208	208_4	4576	-	-	-	-	-	-	unclassified	M10day0MG
NODE_193_length_15503_cov_10.411513_cutoff_5_type_linears	208	208_5	4577	-	-	-	-	-	-	unclassified	M10day0MG
NODE_193_length_15503_cov_10.411513_cutoff_5_type_linears	208	208_6	4578	-	-	-	-	-	-	unclassified	M10day0MG
NODE_193_length_15503_cov_10.411513_cutoff_5_type_linears	208	208_7	4579	-	-	-	-	-	-	unclassified	M10day0MG
NODE_193_length_15503_cov_10.411513_cutoff_5_type_linears	208	208_8	4580	-	-	-	-	-	-	unclassified	M10day0MG
NODE_193_length_15503_cov_10.411513_cutoff_5_type_linears	208	208_9	4581	-	-	-	-	-	-	unclassified	M10day0MG
NODE_194_length_15436_cov_8.987499_cutoff_5_type_linears	209	209_1	4588	-	-	-	-	-	-	chromosome	M10day0MG
NODE_194_length_15436_cov_8.987499_cutoff_5_type_linears	209	209_10	4597	-	-	-	-	-	-	chromosome	M10day0MG
NODE_194_length_15436_cov_8.987499_cutoff_5_type_linears	209	209_11	4598	-	-	-	-	-	-	chromosome	M10day0MG
NODE_194_length_15436_cov_8.987499_cutoff_5_type_linears	209	209_12	4599	-	-	-	-	-	-	chromosome	M10day0MG
NODE_194_length_15436_cov_8.987499_cutoff_5_type_linears	209	209_13	4600	-	-	-	-	-	-	chromosome	M10day0MG
NODE_194_length_15436_cov_8.987499_cutoff_5_type_linears	209	209_14	4601	-	-	-	-	-	-	chromosome	M10day0MG
NODE_194_length_15436_cov_8.987499_cutoff_5_type_linears	209	209_2	4589	-	-	-	-	-	-	chromosome	M10day0MG
NODE_194_length_15436_cov_8.987499_cutoff_5_type_linears	209	209_3	4590	-	-	-	-	-	-	chromosome	M10day0MG
NODE_194_length_15436_cov_8.987499_cutoff_5_type_linears	209	209_4	4591	-	-	-	-	-	-	chromosome	M10day0MG
NODE_194_length_15436_cov_8.987499_cutoff_5_type_linears	209	209_5	4592	-	-	-	-	-	-	chromosome	M10day0MG
NODE_194_length_15436_cov_8.987499_cutoff_5_type_linears	209	209_6	4593	-	-	-	-	-	-	chromosome	M10day0MG
NODE_194_length_15436_cov_8.987499_cutoff_5_type_linears	209	209_7	4594	-	-	-	-	-	-	chromosome	M10day0MG
NODE_194_length_15436_cov_8.987499_cutoff_5_type_linears	209	209_8	4595	-	-	-	-	-	-	chromosome	M10day0MG
NODE_194_length_15436_cov_8.987499_cutoff_5_type_linears	209	209_9	4596	-	-	-	-	-	-	chromosome	M10day0MG
NODE_195_length_15415_cov_8.038923_cutoff_5_type_linears	210	210_1	4602	-	-	-	-	-	-	chromosome	M10day0MG
NODE_195_length_15415_cov_8.038923_cutoff_5_type_linears	210	210_10	4611	-	-	-	-	-	-	chromosome	M10day0MG
NODE_195_length_15415_cov_8.038923_cutoff_5_type_linears	210	210_11	4612	-	-	-	-	-	-	chromosome	M10day0MG
NODE_195_length_15415_cov_8.038923_cutoff_5_type_linears	210	210_12	4613	-	-	-	-	-	-	chromosome	M10day0MG
NODE_195_length_15415_cov_8.038923_cutoff_5_type_linears	210	210_2	4603	-	-	-	-	-	-	chromosome	M10day0MG
NODE_195_length_15415_cov_8.038923_cutoff_5_type_linears	210	210_3	4604	-	-	-	-	-	-	chromosome	M10day0MG
NODE_195_length_15415_cov_8.038923_cutoff_5_type_linears	210	210_4	4605	-	-	-	-	-	-	chromosome	M10day0MG
NODE_195_length_15415_cov_8.038923_cutoff_5_type_linears	210	210_5	4606	-	-	-	-	-	-	chromosome	M10day0MG
NODE_195_length_15415_cov_8.038923_cutoff_5_type_linears	210	210_6	4607	-	-	-	-	-	-	chromosome	M10day0MG
NODE_195_length_15415_cov_8.038923_cutoff_5_type_linears	210	210_7	4608	-	-	-	-	-	-	chromosome	M10day0MG
NODE_195_length_15415_cov_8.038923_cutoff_5_type_linears	210	210_8	4609	-	-	-	-	-	-	chromosome	M10day0MG
NODE_195_length_15415_cov_8.038923_cutoff_5_type_linears	210	210_9	4610	-	-	-	-	-	-	chromosome	M10day0MG
NODE_196_length_15386_cov_6.890457_cutoff_5_type_linears	211	211_1	4614	-	-	-	-	-	-	chromosome	M10day0MG
NODE_196_length_15386_cov_6.890457_cutoff_5_type_linears	211	211_2	4615	-	-	-	-	-	-	chromosome	M10day0MG
NODE_196_length_15386_cov_6.890457_cutoff_5_type_linears	211	211_3	4616	-	-	-	-	-	-	chromosome	M10day0MG
NODE_196_length_15386_cov_6.890457_cutoff_5_type_linears	211	211_4	4617	-	-	-	-	-	-	chromosome	M10day0MG
NODE_196_length_15386_cov_6.890457_cutoff_5_type_linears	211	211_5	4618	-	-	-	-	-	-	chromosome	M10day0MG
NODE_196_length_15386_cov_6.890457_cutoff_5_type_linears	211	211_6	4619	-	-	-	-	-	-	chromosome	M10day0MG
NODE_196_length_15386_cov_6.890457_cutoff_5_type_linears	211	211_7	4620	-	-	-	-	-	-	chromosome	M10day0MG
NODE_196_length_15386_cov_6.890457_cutoff_5_type_linears	211	211_8	4621	-	-	-	-	-	-	chromosome	M10day0MG
NODE_196_length_15386_cov_6.890457_cutoff_5_type_linears	211	211_9	4622	-	-	-	-	-	-	chromosome	M10day0MG
NODE_197_length_15380_cov_9.829772_cutoff_5_type_linears	212	212_1	4623	-	-	-	-	-	-	chromosome	M10day0MG
NODE_197_length_15380_cov_9.829772_cutoff_5_type_linears	212	212_10	4632	-	-	-	-	-	-	chromosome	M10day0MG
NODE_197_length_15380_cov_9.829772_cutoff_5_type_linears	212	212_11	4633	-	-	-	-	-	-	chromosome	M10day0MG
NODE_197_length_15380_cov_9.829772_cutoff_5_type_linears	212	212_12	4634	-	-	-	-	-	-	chromosome	M10day0MG
NODE_197_length_15380_cov_9.829772_cutoff_5_type_linears	212	212_13	4635	-	-	-	-	-	-	chromosome	M10day0MG
NODE_197_length_15380_cov_9.829772_cutoff_5_type_linears	212	212_2	4624	-	-	-	-	-	-	chromosome	M10day0MG
NODE_197_length_15380_cov_9.829772_cutoff_5_type_linears	212	212_3	4625	-	-	-	-	-	-	chromosome	M10day0MG
NODE_197_length_15380_cov_9.829772_cutoff_5_type_linears	212	212_4	4626	-	-	-	-	-	-	chromosome	M10day0MG
NODE_197_length_15380_cov_9.829772_cutoff_5_type_linears	212	212_5	4627	-	-	-	-	-	-	chromosome	M10day0MG
NODE_197_length_15380_cov_9.829772_cutoff_5_type_linears	212	212_6	4628	-	-	-	-	-	-	chromosome	M10day0MG
NODE_197_length_15380_cov_9.829772_cutoff_5_type_linears	212	212_7	4629	-	-	-	-	-	-	chromosome	M10day0MG
NODE_197_length_15380_cov_9.829772_cutoff_5_type_linears	212	212_8	4630	-	-	-	-	-	-	chromosome	M10day0MG
NODE_197_length_15380_cov_9.829772_cutoff_5_type_linears	212	212_9	4631	-	-	-	-	-	-	chromosome	M10day0MG
NODE_198_length_15262_cov_7.785907_cutoff_5_type_linears	213	213_1	4636	-	-	-	-	-	-	unclassified	M10day0MG
NODE_198_length_15262_cov_7.785907_cutoff_5_type_linears	213	213_10	4645	-	-	-	-	-	-	unclassified	M10day0MG
NODE_198_length_15262_cov_7.785907_cutoff_5_type_linears	213	213_11	4646	-	-	-	-	-	-	unclassified	M10day0MG
NODE_198_length_15262_cov_7.785907_cutoff_5_type_linears	213	213_12	4647	-	-	-	-	-	-	unclassified	M10day0MG
NODE_198_length_15262_cov_7.785907_cutoff_5_type_linears	213	213_2	4637	-	-	-	-	-	-	unclassified	M10day0MG
NODE_198_length_15262_cov_7.785907_cutoff_5_type_linears	213	213_3	4638	-	-	-	-	-	-	unclassified	M10day0MG
NODE_198_length_15262_cov_7.785907_cutoff_5_type_linears	213	213_4	4639	-	-	-	-	-	-	unclassified	M10day0MG
NODE_198_length_15262_cov_7.785907_cutoff_5_type_linears	213	213_5	4640	-	-	-	-	-	-	unclassified	M10day0MG
NODE_198_length_15262_cov_7.785907_cutoff_5_type_linears	213	213_6	4641	-	-	-	-	-	-	unclassified	M10day0MG
NODE_198_length_15262_cov_7.785907_cutoff_5_type_linears	213	213_7	4642	-	-	-	-	-	-	unclassified	M10day0MG
NODE_198_length_15262_cov_7.785907_cutoff_5_type_linears	213	213_8	4643	-	-	-	-	-	-	unclassified	M10day0MG
NODE_198_length_15262_cov_7.785907_cutoff_5_type_linears	213	213_9	4644	-	-	-	-	-	-	unclassified	M10day0MG
NODE_199_length_15155_cov_7.770394_cutoff_5_type_linears	214	214_1	4648	-	-	-	-	-	-	chromosome	M10day0MG
NODE_199_length_15155_cov_7.770394_cutoff_5_type_linears	214	214_10	4657	-	-	-	-	-	-	chromosome	M10day0MG
NODE_199_length_15155_cov_7.770394_cutoff_5_type_linears	214	214_11	4658	-	-	-	-	-	-	chromosome	M10day0MG
NODE_199_length_15155_cov_7.770394_cutoff_5_type_linears	214	214_12	4659	-	-	-	-	-	-	chromosome	M10day0MG
NODE_199_length_15155_cov_7.770394_cutoff_5_type_linears	214	214_13	4660	-	-	-	-	-	-	chromosome	M10day0MG
NODE_199_length_15155_cov_7.770394_cutoff_5_type_linears	214	214_14	4661	-	-	-	-	-	-	chromosome	M10day0MG
NODE_199_length_15155_cov_7.770394_cutoff_5_type_linears	214	214_2	4649	-	-	-	-	-	-	chromosome	M10day0MG
NODE_199_length_15155_cov_7.770394_cutoff_5_type_linears	214	214_3	4650	-	-	-	-	-	-	chromosome	M10day0MG
NODE_199_length_15155_cov_7.770394_cutoff_5_type_linears	214	214_4	4651	-	-	-	-	-	-	chromosome	M10day0MG
NODE_199_length_15155_cov_7.770394_cutoff_5_type_linears	214	214_5	4652	-	-	-	-	-	-	chromosome	M10day0MG
NODE_199_length_15155_cov_7.770394_cutoff_5_type_linears	214	214_6	4653	-	-	-	-	-	-	chromosome	M10day0MG
NODE_199_length_15155_cov_7.770394_cutoff_5_type_linears	214	214_7	4654	-	-	-	-	-	-	chromosome	M10day0MG
NODE_199_length_15155_cov_7.770394_cutoff_5_type_linears	214	214_8	4655	-	-	-	-	-	-	chromosome	M10day0MG
NODE_199_length_15155_cov_7.770394_cutoff_5_type_linears	214	214_9	4656	-	-	-	-	-	-	chromosome	M10day0MG
NODE_19_length_42053_cov_8.263746_cutoff_5_type_linears	34	34_1	1158	-	-	-	-	-	-	unclassified	M10day0MG
NODE_19_length_42053_cov_8.263746_cutoff_5_type_linears	34	34_10	1167	-	-	-	-	-	-	unclassified	M10day0MG
NODE_19_length_42053_cov_8.263746_cutoff_5_type_linears	34	34_11	1168	-	-	-	-	-	-	unclassified	M10day0MG
NODE_19_length_42053_cov_8.263746_cutoff_5_type_linears	34	34_12	1169	-	-	-	-	-	-	unclassified	M10day0MG
NODE_19_length_42053_cov_8.263746_cutoff_5_type_linears	34	34_13	1170	-	-	-	-	-	-	unclassified	M10day0MG
NODE_19_length_42053_cov_8.263746_cutoff_5_type_linears	34	34_14	1171	-	-	-	-	-	-	unclassified	M10day0MG
NODE_19_length_42053_cov_8.263746_cutoff_5_type_linears	34	34_15	1172	-	-	-	-	-	-	unclassified	M10day0MG
NODE_19_length_42053_cov_8.263746_cutoff_5_type_linears	34	34_16	1173	-	-	-	-	-	-	unclassified	M10day0MG
NODE_19_length_42053_cov_8.263746_cutoff_5_type_linears	34	34_17	1174	-	-	-	-	-	-	unclassified	M10day0MG
NODE_19_length_42053_cov_8.263746_cutoff_5_type_linears	34	34_18	1175	-	-	-	-	-	-	unclassified	M10day0MG
NODE_19_length_42053_cov_8.263746_cutoff_5_type_linears	34	34_19	1176	-	-	-	-	-	-	unclassified	M10day0MG
NODE_19_length_42053_cov_8.263746_cutoff_5_type_linears	34	34_2	1159	-	-	-	-	-	-	unclassified	M10day0MG
NODE_19_length_42053_cov_8.263746_cutoff_5_type_linears	34	34_20	1177	-	-	-	-	-	-	unclassified	M10day0MG
NODE_19_length_42053_cov_8.263746_cutoff_5_type_linears	34	34_21	1178	-	-	-	-	-	-	unclassified	M10day0MG
NODE_19_length_42053_cov_8.263746_cutoff_5_type_linears	34	34_22	1179	-	-	-	-	-	-	unclassified	M10day0MG
NODE_19_length_42053_cov_8.263746_cutoff_5_type_linears	34	34_23	1180	-	-	-	-	-	-	unclassified	M10day0MG
NODE_19_length_42053_cov_8.263746_cutoff_5_type_linears	34	34_24	1181	-	-	-	-	-	-	unclassified	M10day0MG
NODE_19_length_42053_cov_8.263746_cutoff_5_type_linears	34	34_25	1182	-	-	-	-	-	-	unclassified	M10day0MG
NODE_19_length_42053_cov_8.263746_cutoff_5_type_linears	34	34_26	1183	-	-	-	-	-	-	unclassified	M10day0MG
NODE_19_length_42053_cov_8.263746_cutoff_5_type_linears	34	34_27	1184	-	-	-	-	-	-	unclassified	M10day0MG
NODE_19_length_42053_cov_8.263746_cutoff_5_type_linears	34	34_28	1185	-	-	-	-	-	-	unclassified	M10day0MG
NODE_19_length_42053_cov_8.263746_cutoff_5_type_linears	34	34_29	1186	-	-	-	-	-	-	unclassified	M10day0MG
NODE_19_length_42053_cov_8.263746_cutoff_5_type_linears	34	34_3	1160	-	-	-	-	-	-	unclassified	M10day0MG
NODE_19_length_42053_cov_8.263746_cutoff_5_type_linears	34	34_30	1187	-	-	-	-	-	-	unclassified	M10day0MG
NODE_19_length_42053_cov_8.263746_cutoff_5_type_linears	34	34_4	1161	-	-	-	-	-	-	unclassified	M10day0MG
NODE_19_length_42053_cov_8.263746_cutoff_5_type_linears	34	34_5	1162	-	-	-	-	-	-	unclassified	M10day0MG
NODE_19_length_42053_cov_8.263746_cutoff_5_type_linears	34	34_6	1163	-	-	-	-	-	-	unclassified	M10day0MG
NODE_19_length_42053_cov_8.263746_cutoff_5_type_linears	34	34_7	1164	-	-	-	-	-	-	unclassified	M10day0MG
NODE_19_length_42053_cov_8.263746_cutoff_5_type_linears	34	34_8	1165	-	-	-	-	-	-	unclassified	M10day0MG
NODE_19_length_42053_cov_8.263746_cutoff_5_type_linears	34	34_9	1166	-	-	-	-	-	-	unclassified	M10day0MG
NODE_1_length_104973_cov_12.010649_cutoff_5_type_linears	16	16_1	296	-	-	-	-	-	-	chromosome	M10day0MG
NODE_1_length_104973_cov_12.010649_cutoff_5_type_linears	16	16_10	305	-	-	-	-	-	-	chromosome	M10day0MG
NODE_1_length_104973_cov_12.010649_cutoff_5_type_linears	16	16_11	306	-	-	-	-	-	-	chromosome	M10day0MG
NODE_1_length_104973_cov_12.010649_cutoff_5_type_linears	16	16_12	307	-	-	-	-	-	-	chromosome	M10day0MG
[truncated: 130,020 more rows]

## Sheet: Figures-2-4
Figures 2, 3 & 4: ARG and MGE abundances
ORF	Sample	Contig	ARG	AMR_category	MGE_prediction	RNum_Gi
100024_1	M6day0MG	M6day0MG_contig_100024	ACINETOBACTER BAUMANNII AMVA	multidrug	unclassified	4.38452e-07
100113_1	M2day28MG	M2day28MG_contig_100113	APH(3')-VB	aminoglycoside	unclassified	8.43965e-07
100115_1	M6day0MG	M6day0MG_contig_100115	ACINETOBACTER BAUMANNII ABAF	fosfomycin	phage	3.93378e-07
100178_2	M10day0MG	M10day0MG_contig_100178	VANRC	glycopeptide	unclassified	5.02684e-06
10021_1	M14day0MG	M14day0MG_contig_10021	BJP-1	beta-lactam	unclassified	2.63314e-07
100255_1	M1day28MG	M1day28MG_contig_100255	VANSF	glycopeptide	unclassified	1.3072e-06
10027_2	M2day28MG	M2day28MG_contig_10027	LLMA_23S_RIBOSOMAL_RNA_METHYLTRANSFERASE	MLS	unclassified	2.79929e-06
100295_3	M2day28MG	M2day28MG_contig_100295	BCRA	bacitracin	unclassified	7.3984e-07
100301_1	M2day28MG	M2day28MG_contig_100301	TET(H)	tetracycline	unclassified	3.72338e-07
100305_2	M9day28MG	M9day28MG_contig_100305	MDTH	fluoroquinolone	unclassified	1.60636e-06
10033_13	M10day28MG	M10day28MG_contig_10033	COB(I)ALAMIN_ADENOLSYLTRANSFERASE	unclassified	chromosome	6.80821e-06
10033_2	M13day0MG	M13day0MG_contig_10033	BCRA	bacitracin	plasmid	2.01053e-06
100372_2	M1day0MG	M1day0MG_contig_100372	UGD	peptide	unclassified	1.56969e-05
1003_55	M1day28MG	M1day28MG_contig_1003	UGD	peptide	plasmid	8.20217e-06
1003_7	M1day28MG	M1day28MG_contig_1003	CFXA2	beta-lactam	plasmid	1.02377e-05
100473_13	M6day0MG	M6day0MG_contig_100473	LSAB	multidrug	unclassified	9.06585e-06
100645_1	M5day28MG	M5day28MG_contig_100645	TETQ	tetracycline	unclassified	1.06174e-06
100686_1	M14day0MG	M14day0MG_contig_100686	VANSD	glycopeptide	unclassified	7.23887e-07
100689_1	M1day28MG	M1day28MG_contig_100689	LSAB	multidrug	unclassified	1.9608e-06
100701_1	M10day0MG	M10day0MG_contig_100701	AQU-2	beta-lactam	unclassified	1.10931e-06
100707_3	M9day0MG	M9day0MG_contig_100707	ROSA	peptide	unclassified	3.86353e-06
100788_1	M14day0MG	M14day0MG_contig_100788	VANU	glycopeptide	unclassified	4.64672e-07
100825_7	M6day0MG	M6day0MG_contig_100825	ADEF	multidrug	unclassified	2.56631e-06
100919_4	M9day28MG	M9day28MG_contig_100919	VATE	MLS	unclassified	6.24187e-06
100942_23	M6day28MG	M6day28MG_contig_100942	VANR	glycopeptide	unclassified	4.3426e-06
100942_24	M6day28MG	M6day28MG_contig_100942	VANS	glycopeptide	unclassified	3.26764e-06
100942_29	M6day28MG	M6day28MG_contig_100942	VANI	glycopeptide	unclassified	4.2609e-06
100977_1	M13day0MG	M13day0MG_contig_100977	QACA	fluoroquinolone	unclassified	7.35879e-07
100981_1	M5day0MG	M5day0MG_contig_100981	CATIII	phenicol	unclassified	1.63506e-06
100987_106	M2day0MG	M2day0MG_contig_100987	ROSA	peptide	unclassified	7.75228e-06
101051_2	M9day28MG	M9day28MG_contig_101051	OXA-364	beta-lactam	unclassified	7.86791e-07
10107_182	M14day0MG	M14day0MG_contig_10107	EXO-1	beta-lactam	unclassified	5.65638e-06
10111_2	M14day0MG	M14day0MG_contig_10111	VATF	MLS	chromosome	1.9452e-06
101229_2	M5day0MG	M5day0MG_contig_101229	TET(39)	tetracycline	unclassified	7.73231e-07
101235_1	M2day28MG	M2day28MG_contig_101235	CPXA	aminoglycoside:aminocoumarin	unclassified	1.20566e-06
101253_5	M6day0MG	M6day0MG_contig_101253	MGRA	multidrug	unclassified	2.2549e-06
101262_1	M6day0MG	M6day0MG_contig_101262	RPOB2	multidrug	unclassified	7.12379e-07
101339_19	M5day0MG	M5day0MG_contig_101339	PEXA	phenicol	unclassified	4.32738e-06
101411_8	M9day28MG	M9day28MG_contig_101411	LSA	multidrug	unclassified	2.97161e-06
101413_1	M6day28MG	M6day28MG_contig_101413	CAU-1	beta-lactam	unclassified	3.93918e-07
101433_1	M9day28MG	M9day28MG_contig_101433	VANY	glycopeptide	unclassified	2.05366e-06
101518_2	M1day0MG	M1day0MG_contig_101518	MDSB	multidrug	unclassified	1.02988e-06
101569_9	M2day28MG	M2day28MG_contig_101569	UGD	peptide	unclassified	4.51738e-06
101577_6	M5day28MG	M5day28MG_contig_101577	TRUNCATED_PUTATIVE_RESPONSE_REGULATOR_ARLR	unclassified	unclassified	5.76383e-06
101651_20	M9day28MG	M9day28MG_contig_101651	VANU	glycopeptide	unclassified	4.22496e-06
10165_3	M2day0MG	M2day0MG_contig_10165	UGD	peptide	plasmid	6.06389e-06
101697_7	M5day0MG	M5day0MG_contig_101697	UGD	peptide	unclassified	1.82161e-06
101756_1	M6day0MG	M6day0MG_contig_101756	APH(6)-IC	aminoglycoside	phage	1.01834e-06
101760_2	M1day28MG	M1day28MG_contig_101760	CGB-1	beta-lactam	unclassified	8.71468e-07
101833_13	M9day28MG	M9day28MG_contig_101833	VANR	glycopeptide	unclassified	4.13065e-06
101833_14	M9day28MG	M9day28MG_contig_101833	VANS	glycopeptide	unclassified	3.57404e-06
101926_1	M9day28MG	M9day28MG_contig_101926	TET(44)	tetracycline	unclassified	7.68493e-07
101950_1	M2day28MG	M2day28MG_contig_101950	IMP-56	beta-lactam	unclassified	4.36534e-07
101951_2	M1day28MG	M1day28MG_contig_101951	VANTN	glycopeptide	phage	7.03185e-07
101983_1	M2day0MG	M2day0MG_contig_101983	MDTB	aminocoumarin	phage	2.32196e-06
102029_2	M5day28MG	M5day28MG_contig_102029	EFRB	multidrug	unclassified	9.51871e-07
102034_2	M9day28MG	M9day28MG_contig_102034	UGD	peptide	phage	9.86822e-07
102044_2	M1day28MG	M1day28MG_contig_102044	VANU	glycopeptide	unclassified	4.48184e-07
102073_5	M9day28MG	M9day28MG_contig_102073	VANU	glycopeptide	phage	8.91696e-06
102176_1	M5day28MG	M5day28MG_contig_102176	LNUD	MLS	unclassified	1.00586e-06
102257_1	M2day0MG	M2day0MG_contig_102257	ESCHERICHIA COLI AMPC BETA-LACTAMASE	beta-lactam	unclassified	9.68732e-07
102279_8	M13day0MG	M13day0MG_contig_102279	ADEF	multidrug	unclassified	1.30597e-06
102299_2	M14day0MG	M14day0MG_contig_102299	FOMB	fosfomycin	unclassified	8.96388e-07
10248_47	M10day28MG	M10day28MG_contig_10248	VANR	glycopeptide	chromosome	1.16192e-05
10248_48	M10day28MG	M10day28MG_contig_10248	VANS	glycopeptide	chromosome	7.58392e-06
1024_1	M1day0MG	M1day0MG_contig_1024	ERME	MLS	chromosome	8.90703e-07
102542_1	M1day28MG	M1day28MG_contig_102542	VANUG	glycopeptide	unclassified	4.85532e-06
102594_2	M14day0MG	M14day0MG_contig_102594	TEM-124	beta-lactam	unclassified	1.23913e-06
10259_16	M5day28MG	M5day28MG_contig_10259	UGD	peptide	plasmid	2.8008e-06
1025_2	M10day28MG	M10day28MG_contig_1025	OXA-271	beta-lactam	chromosome	3.23965e-06
102636_2	M9day28MG	M9day28MG_contig_102636	VANS	glycopeptide	unclassified	1.99486e-06
102636_3	M9day28MG	M9day28MG_contig_102636	VANRI	glycopeptide	unclassified	1.891e-06
102698_1	M1day28MG	M1day28MG_contig_102698	OXA-372	beta-lactam	unclassified	6.62807e-07
1026_10	M14day0MG	M14day0MG_contig_1026	UGD	peptide	chromosome	2.61064e-06
102703_1	M5day28MG	M5day28MG_contig_102703	MDTM	multidrug	unclassified	6.15456e-07
102706_1	M1day0MG	M1day0MG_contig_102706	VANHD	glycopeptide	unclassified	2.66787e-06
102715_1	M9day0MG	M9day0MG_contig_102715	SED-1	beta-lactam	unclassified	6.83292e-07
102720_1	M2day0MG	M2day0MG_contig_102720	ERM(35)	MLS	unclassified	4.31475e-07
102725_1	M14day0MG	M14day0MG_contig_102725	CATB9	phenicol	phage	9.57506e-07
102773_54	M1day28MG	M1day28MG_contig_102773	ROSA	peptide	unclassified	9.6487e-06
102785_9	M5day28MG	M5day28MG_contig_102785	UGD	peptide	unclassified	3.86342e-06
102825_1	M5day0MG	M5day0MG_contig_102825	ROSA	peptide	unclassified	1.1435e-06
102851_22	M14day0MG	M14day0MG_contig_102851	UGD	peptide	unclassified	4.8466e-06
102854_4	M10day0MG	M10day0MG_contig_102854	UGD	peptide	unclassified	5.6041e-06
10289_1	M1day28MG	M1day28MG_contig_10289	BACA	bacitracin	unclassified	1.05989e-06
102900_1	M6day28MG	M6day28MG_contig_102900	QEPA2	fluoroquinolone	phage	2.5875e-07
102934_1	M9day28MG	M9day28MG_contig_102934	TLRC	multidrug	unclassified	9.17923e-07
10296_1	M6day28MG	M6day28MG_contig_10296	VANYB	glycopeptide	plasmid	1.1475e-06
103059_1	M1day0MG	M1day0MG_contig_103059	VANRI	glycopeptide	phage	6.65778e-07
103072_5	M9day28MG	M9day28MG_contig_103072	BCRA	bacitracin	unclassified	1.43053e-06
103079_8	M1day28MG	M1day28MG_contig_103079	BCRA	bacitracin	unclassified	5.50043e-06
10313_3	M10day28MG	M10day28MG_contig_10313	LLMA_23S_RIBOSOMAL_RNA_METHYLTRANSFERASE	MLS	chromosome	1.94042e-05
103150_43	M9day28MG	M9day28MG_contig_103150	RPOB2	multidrug	unclassified	3.80505e-06
103186_3	M9day28MG	M9day28MG_contig_103186	VATE	MLS	phage	2.04566e-06
103261_3	M6day0MG	M6day0MG_contig_103261	RPHA	rifamycin	unclassified	4.38452e-07
103283_1	M2day0MG	M2day0MG_contig_103283	BCRA	bacitracin	unclassified	1.53441e-06
103334_2	M9day28MG	M9day28MG_contig_103334	VANY	glycopeptide	unclassified	1.06699e-06
103334_3	M9day28MG	M9day28MG_contig_103334	VANH	glycopeptide	unclassified	1.1899e-06
103334_4	M9day28MG	M9day28MG_contig_103334	VANI	glycopeptide	unclassified	1.02371e-06
10334_13	M13day0MG	M13day0MG_contig_10334	ADEF	multidrug	unclassified	9.59481e-06
10339_52	M9day0MG	M9day0MG_contig_10339	UGD	peptide	unclassified	8.60823e-06
103463_2	M6day0MG	M6day0MG_contig_103463	ERED	MLS	unclassified	1.87908e-06
103468_1	M6day0MG	M6day0MG_contig_103468	TETR	tetracycline	unclassified	1.57843e-06
103551_2	M5day0MG	M5day0MG_contig_103551	MEXK	multidrug	phage	1.52889e-06
103680_2	M2day0MG	M2day0MG_contig_103680	VANU	glycopeptide	unclassified	1.08807e-06
103700_1	M13day0MG	M13day0MG_contig_103700	MDTB	aminocoumarin	unclassified	7.78334e-07
103862_1	M1day0MG	M1day0MG_contig_103862	MTRC	multidrug	unclassified	1.33156e-06
103_54	M13day28MG	M13day28MG_contig_103	VANRE	glycopeptide	chromosome	0.000219188
104037_1	M5day0MG	M5day0MG_contig_104037	MEXD	multidrug	unclassified	5.60593e-07
104038_1	M1day28MG	M1day28MG_contig_104038	OXA-372	beta-lactam	phage	7.62535e-07
104045_2	M13day0MG	M13day0MG_contig_104045	LSAC	multidrug	phage	5.05917e-07
104061_2	M1day28MG	M1day28MG_contig_104061	ADEB	multidrug	unclassified	5.22881e-07
104112_1	M1day0MG	M1day0MG_contig_104112	MECB	beta-lactam	unclassified	4.39414e-07
104135_2	M1day28MG	M1day28MG_contig_104135	VANS	glycopeptide	unclassified	8.20068e-07
104135_3	M1day28MG	M1day28MG_contig_104135	VANR	glycopeptide	unclassified	8.3795e-07
104152_140	M9day28MG	M9day28MG_contig_104152	RPOB2	multidrug	unclassified	3.03609e-06
104165_2	M5day28MG	M5day28MG_contig_104165	BCRA	bacitracin	unclassified	2.26949e-06
104217_3	M9day28MG	M9day28MG_contig_104217	VANY	glycopeptide	unclassified	2.04932e-06
104247_14	M9day28MG	M9day28MG_contig_104247	VANR	glycopeptide	unclassified	3.90706e-06
104247_15	M9day28MG	M9day28MG_contig_104247	VANS	glycopeptide	unclassified	3.85103e-06
104247_16	M9day28MG	M9day28MG_contig_104247	VANG	glycopeptide	unclassified	3.89975e-06
104251_1	M6day0MG	M6day0MG_contig_104251	MYRA	MLS	unclassified	7.69965e-07
104275_1	M13day0MG	M13day0MG_contig_104275	MECD	beta-lactam	unclassified	7.83355e-07
104360_60	M1day0MG	M1day0MG_contig_104360	PEXA	phenicol	unclassified	9.05809e-06
104371_4	M14day0MG	M14day0MG_contig_104371	VATE	MLS	unclassified	6.07459e-06
104386_4	M5day28MG	M5day28MG_contig_104386	BACA	bacitracin	unclassified	1.47237e-06
104393_2	M1day28MG	M1day28MG_contig_104393	SPM-1	beta-lactam	unclassified	6.32517e-06
104448_2	M1day0MG	M1day0MG_contig_104448	LLMA_23S_RIBOSOMAL_RNA_METHYLTRANSFERASE	MLS	unclassified	5.7601e-07
104473_1	M9day28MG	M9day28MG_contig_104473	EFRA	multidrug	unclassified	8.51407e-07
104501_5	M2day0MG	M2day0MG_contig_104501	RPOB2	multidrug	phage	1.51719e-06
104608_2	M5day28MG	M5day28MG_contig_104608	KLEBSIELLA PNEUMONIAE KPNH	multidrug	unclassified	2.08001e-06
104655_2	M2day28MG	M2day28MG_contig_104655	VANR	glycopeptide	unclassified	1.40105e-06
104684_1	M14day0MG	M14day0MG_contig_104684	TRUNCATED_PUTATIVE_RESPONSE_REGULATOR_ARLR	unclassified	unclassified	5.50209e-07
1046_2	M1day28MG	M1day28MG_contig_1046	ROSA	peptide	unclassified	1.8961e-05
10473_5	M1day0MG	M1day0MG_contig_10473	TETQ	tetracycline	phage	5.45396e-05
104766_1	M9day28MG	M9day28MG_contig_104766	LLMA_23S_RIBOSOMAL_RNA_METHYLTRANSFERASE	MLS	unclassified	8.82887e-07
104779_1	M2day28MG	M2day28MG_contig_104779	STAPHYLOCOCCUS MUPA CONFERRING RESISTANCE TO MUPIROCIN	mupirocin	unclassified	1.68793e-06
10478_1	M13day28MG	M13day28MG_contig_10478	CAMPYLOBACTER COLI CHLORAMPHENICOL ACETYLTRANSFERASE	phenicol	unclassified	2.18227e-06
10478_1	M1day28MG	M1day28MG_contig_10478	TRUNCATED_PUTATIVE_RESPONSE_REGULATOR_ARLR	unclassified	plasmid	6.74026e-07
104799_2	M9day28MG	M9day28MG_contig_104799	LIN	MLS	phage	1.46868e-06
104886_1	M2day28MG	M2day28MG_contig_104886	LRA-3	beta-lactam	unclassified	1.46071e-06
10488_2	M13day0MG	M13day0MG_contig_10488	DFRA18	diaminopyrimidine	chromosome	2.02367e-06
10499_2	M9day0MG	M9day0MG_contig_10499	LSAB	multidrug	plasmid	4.0542e-06
10501_3	M5day28MG	M5day28MG_contig_10501	LLMA_23S_RIBOSOMAL_RNA_METHYLTRANSFERASE	MLS	chromosome	1.89092e-06
105172_1	M9day28MG	M9day28MG_contig_105172	MPHF	MLS	unclassified	1.50206e-06
105187_2	M2day28MG	M2day28MG_contig_105187	VANU	glycopeptide	unclassified	1.17763e-06
105205_3	M1day28MG	M1day28MG_contig_105205	VANU	glycopeptide	unclassified	1.21515e-06
105212_2	M1day0MG	M1day0MG_contig_105212	VANWB	glycopeptide	unclassified	6.86584e-07
105231_7	M14day0MG	M14day0MG_contig_105231	UGD	peptide	unclassified	5.32626e-06
105264_1	M2day0MG	M2day0MG_contig_105264	BRUCELLA SUIS MPRF	peptide	unclassified	1.50153e-06
105273_2	M6day28MG	M6day28MG_contig_105273	MPHG	MLS	unclassified	1.7595e-06
105274_1	M6day0MG	M6day0MG_contig_105274	ABCA	multidrug	unclassified	1.69724e-06
10541_1	M14day0MG	M14day0MG_contig_10541	UGD	peptide	unclassified	6.24813e-07
105466_2	M5day28MG	M5day28MG_contig_105466	EMRB-QACA_FAMILY_MAJOR_FACILITATOR_TRANSPORTER	fluoroquinolone	unclassified	1.1438e-06
105561_1	M2day0MG	M2day0MG_contig_105561	LNUA	MLS	unclassified	7.90281e-07
105592_1	M5day0MG	M5day0MG_contig_105592	TRUNCATED_PUTATIVE_RESPONSE_REGULATOR_ARLR	unclassified	unclassified	6.85441e-07
105631_1	M9day0MG	M9day0MG_contig_105631	VANU	glycopeptide	unclassified	1.88567e-06
105778_2	M2day28MG	M2day28MG_contig_105778	BEL-3	beta-lactam	unclassified	7.67241e-07
105800_1	M13day0MG	M13day0MG_contig_105800	RPHA	rifamycin	unclassified	3.81606e-06
105815_1	M10day0MG	M10day0MG_contig_105815	TRUNCATED_PUTATIVE_RESPONSE_REGULATOR_ARLR	unclassified	phage	2.28862e-06
105842_1	M1day0MG	M1day0MG_contig_105842	MEXK	multidrug	unclassified	9.55247e-07
105864_1	M6day0MG	M6day0MG_contig_105864	VANU	glycopeptide	unclassified	9.2075e-07
105901_1	M13day0MG	M13day0MG_contig_105901	TETO	tetracycline	unclassified	1.14156e-06
105915_2	M14day0MG	M14day0MG_contig_105915	DFRA9	diaminopyrimidine	unclassified	9.57506e-07
10591_4	M10day28MG	M10day28MG_contig_10591	EMRB-QACA_FAMILY_MAJOR_FACILITATOR_TRANSPORTER	fluoroquinolone	chromosome	4.21669e-06
10601_1	M2day0MG	M2day0MG_contig_10601	MCR-3.5	peptide	ambiguous (phage/chromosome)	1.03554e-06
106022_1	M1day0MG	M1day0MG_contig_106022	CFXA3	beta-lactam	unclassified	1.37317e-06
10602_3	M14day0MG	M14day0MG_contig_10602	UGD	peptide	unclassified	2.77829e-05
106043_1	M9day28MG	M9day28MG_contig_106043	VATE	MLS	unclassified	3.23973e-07
106062_4	M2day0MG	M2day0MG_contig_106062	OLEB	multidrug	unclassified	3.10969e-06
106073_1	M6day28MG	M6day28MG_contig_106073	VANR	glycopeptide	unclassified	1.2119e-06
106102_1	M6day0MG	M6day0MG_contig_106102	MDTC	aminocoumarin	unclassified	9.35365e-07
106120_2	M6day28MG	M6day28MG_contig_106120	SMEA	multidrug	unclassified	6.06724e-07
10612_2	M1day28MG	M1day28MG_contig_10612	VANSE	glycopeptide	ambiguous (phage/chromosome)	8.71468e-07
106188_1	M5day28MG	M5day28MG_contig_106188	TET(Z)	tetracycline	unclassified	1.04484e-06
106296_26	M5day28MG	M5day28MG_contig_106296	TMRB	nucleoside	unclassified	5.42238e-06
1062_39	M10day28MG	M10day28MG_contig_1062	UGD	peptide	chromosome	4.66099e-06
106306_1	M14day0MG	M14day0MG_contig_106306	VATB	MLS	unclassified	7.4173e-07
106377_2	M6day0MG	M6day0MG_contig_106377	ARNA	polymyxin	unclassified	8.09451e-07
106377_2	M6day0MG	M6day0MG_contig_106377	ARNA	peptide	unclassified	8.09451e-07
106388_2	M6day0MG	M6day0MG_contig_106388	VANU	glycopeptide	unclassified	2.32122e-06
106390_1	M6day28MG	M6day28MG_contig_106390	LLMA_23S_RIBOSOMAL_RNA_METHYLTRANSFERASE	MLS	unclassified	1.36299e-06
106403_2	M13day0MG	M13day0MG_contig_106403	UGD	peptide	unclassified	1.31096e-06
106403_8	M5day0MG	M5day0MG_contig_106403	ROSA	peptide	unclassified	6.20706e-06
106412_1	M5day0MG	M5day0MG_contig_106412	ROSA	peptide	unclassified	3.8757e-06
106437_2	M9day28MG	M9day28MG_contig_106437	BCRA	bacitracin	unclassified	1.7667e-05
106486_1	M5day0MG	M5day0MG_contig_106486	OQXB	multidrug	unclassified	7.00741e-07
106555_2	M5day28MG	M5day28MG_contig_106555	UGD	peptide	unclassified	1.38977e-06
1065_1	M1day28MG	M1day28MG_contig_1065	VANU	glycopeptide	plasmid	1.93239e-06
106765_1	M9day28MG	M9day28MG_contig_106765	TETO	tetracycline	unclassified	1.3433e-06
106792_3	M6day28MG	M6day28MG_contig_106792	TET(W/N/W)	tetracycline	phage	1.56706e-06
106813_1	M6day0MG	M6day0MG_contig_106813	APH(3')-VIIA	aminoglycoside	phage	1.83006e-06
106816_1	M6day28MG	M6day28MG_contig_106816	VANSN	glycopeptide	unclassified	8.7975e-07
10685_1	M9day28MG	M9day28MG_contig_10685	TET(X4)	tetracycline	chromosome	1.46868e-06
106947_4	M1day0MG	M1day0MG_contig_106947	UGD	peptide	unclassified	1.72121e-06
10695_44	M10day28MG	M10day28MG_contig_10695	VANRI	glycopeptide	chromosome	6.80327e-06
10695_72	M10day28MG	M10day28MG_contig_10695	VANS	glycopeptide	chromosome	4.25024e-06
10695_73	M10day28MG	M10day28MG_contig_10695	VANR	glycopeptide	chromosome	3.36778e-06
10702_11	M10day28MG	M10day28MG_contig_10702	EFRB	multidrug	chromosome	3.0093e-06
10702_12	M10day28MG	M10day28MG_contig_10702	EFRA	multidrug	chromosome	3.22284e-06
107036_1	M2day28MG	M2day28MG_contig_107036	LSAC	multidrug	phage	7.16574e-07
107111_2	M14day0MG	M14day0MG_contig_107111	VANXM	glycopeptide	unclassified	1.12849e-06
107144_2	M9day28MG	M9day28MG_contig_107144	UGD	peptide	unclassified	5.54716e-07
107152_4	M9day28MG	M9day28MG_contig_107152	UGD	peptide	unclassified	2.29363e-06
10720_23	M14day0MG	M14day0MG_contig_10720	ERM(49)	MLS	plasmid	7.66902e-05
107225_1	M9day28MG	M9day28MG_contig_107225	BCRA	bacitracin	unclassified	3.06908e-06
107248_1	M1day28MG	M1day28MG_contig_107248	TET(48)	tetracycline	phage	8.40344e-07
107249_1	M1day28MG	M1day28MG_contig_107249	TET(48)	tetracycline	unclassified	1.12046e-06
107253_2	M9day28MG	M9day28MG_contig_107253	EFRB	multidrug	unclassified	1.3996e-06
107259_3	M9day28MG	M9day28MG_contig_107259	LLMA_23S_RIBOSOMAL_RNA_METHYLTRANSFERASE	MLS	unclassified	4.98098e-06
107282_1	M1day0MG	M1day0MG_contig_107282	LSAE	multidrug	unclassified	8.86348e-07
107308_1	M2day0MG	M2day0MG_contig_107308	CHRYSEOBACTERIUM MENINGOSEPTICUM BLAB	beta-lactam	unclassified	3.41258e-07
107402_1	M9day28MG	M9day28MG_contig_107402	TET(51)	tetracycline	unclassified	3.7983e-07
107439_18	M2day28MG	M2day28MG_contig_107439	TRUNCATED_PUTATIVE_RESPONSE_REGULATOR_ARLR	unclassified	unclassified	2.05581e-06
107455_1	M9day0MG	M9day0MG_contig_107455	TETQ	tetracycline	unclassified	2.36495e-06
107457_2	M13day0MG	M13day0MG_contig_107457	OPRA	multidrug	unclassified	1.07135e-06
10746_14	M13day28MG	M13day28MG_contig_10746	RPOB2	multidrug	chromosome	5.0049e-06
107529_4	M9day28MG	M9day28MG_contig_107529	VANI	glycopeptide	unclassified	1.34559e-06
107641_10	M5day28MG	M5day28MG_contig_107641	MEXK	multidrug	phage	3.06329e-06
107661_3	M14day0MG	M14day0MG_contig_107661	SDIA	multidrug	unclassified	1.05326e-06
107703_1	M9day28MG	M9day28MG_contig_107703	SUL1	sulfonamide	phage	8.93114e-07
107851_5	M6day28MG	M6day28MG_contig_107851	ADEF	multidrug	unclassified	1.92731e-06
107906_23	M2day28MG	M2day28MG_contig_107906	UGD	peptide	unclassified	6.0189e-06
107969_1	M9day0MG	M9day0MG_contig_107969	CFRC	phenicol	phage	1.03423e-06
107973_1	M5day0MG	M5day0MG_contig_107973	VANU	glycopeptide	unclassified	1.14993e-06
108013_1	M13day0MG	M13day0MG_contig_108013	TRUNCATED_PUTATIVE_RESPONSE_REGULATOR_ARLR	unclassified	unclassified	4.4422e-07
108043_2	M2day28MG	M2day28MG_contig_108043	OXA-151	beta-lactam	unclassified	6.32974e-07
108072_1	M5day28MG	M5day28MG_contig_108072	VANSN	glycopeptide	phage	1.24801e-06
108076_112	M6day28MG	M6day28MG_contig_108076	ARNA	peptide	phage	5.57175e-06
108076_112	M6day28MG	M6day28MG_contig_108076	ARNA	polymyxin	phage	5.57175e-06
108088_1	M9day28MG	M9day28MG_contig_108088	BCRA	bacitracin	unclassified	6.6758e-07
108120_2	M6day0MG	M6day0MG_contig_108120	AAC(2')-IIB	aminoglycoside	unclassified	7.366e-07
10823_1	M10day0MG	M10day0MG_contig_10823	MEXE	multidrug	plasmid	1.50866e-06
10826_1	M10day28MG	M10day28MG_contig_10826	ESCHERICHIA COLI EF-TU MUTANTS CONFERRING RESISTANCE TO PULVOMYCIN	elfamycin	unclassified	1.17413e-05
108286_2	M9day28MG	M9day28MG_contig_108286	UGD	peptide	unclassified	1.41356e-06
108302_2	M13day0MG	M13day0MG_contig_108302	TRUNCATED_PUTATIVE_RESPONSE_REGULATOR_ARLR	unclassified	unclassified	1.64891e-06
10834_1	M14day0MG	M14day0MG_contig_10834	MPHG	MLS	plasmid	1.37381e-06
108397_1	M2day28MG	M2day28MG_contig_108397	VANTML	glycopeptide	unclassified	7.44675e-07
108430_2	M1day28MG	M1day28MG_contig_108430	TETQ	tetracycline	phage	3.41009e-07
108438_2	M2day0MG	M2day0MG_contig_108438	BACILLUS CLAUSII CHLORAMPHENICOL ACETYLTRANSFERASE	phenicol	unclassified	2.3888e-06
108472_1	M1day28MG	M1day28MG_contig_108472	IMP-9	beta-lactam	unclassified	7.59021e-07
108486_9	M5day0MG	M5day0MG_contig_108486	UGD	peptide	unclassified	3.49771e-06
108505_1	M14day0MG	M14day0MG_contig_108505	BES-1	beta-lactam	unclassified	5.97592e-07
108533_2	M6day0MG	M6day0MG_contig_108533	AAC(6')-IAI	aminoglycoside	unclassified	1.01834e-06
108551_2	M5day28MG	M5day28MG_contig_108551	IMP-45	beta-lactam	phage	5.91162e-07
108585_1	M5day28MG	M5day28MG_contig_108585	APH(3')-IX	aminoglycoside	unclassified	4.68003e-07
10859_2	M14day28MG	M14day28MG_contig_10859	OQXB	multidrug	plasmid	1.70997e-06
108681_1	M2day28MG	M2day28MG_contig_108681	TET(W/N/W)	tetracycline	phage	1.26595e-06
108718_3	M9day0MG	M9day0MG_contig_108718	UGD	peptide	unclassified	8.31157e-06
108732_2	M6day28MG	M6day28MG_contig_108732	CMEA	multidrug	unclassified	2.79921e-06
10875_7	M2day28MG	M2day28MG_contig_10875	UGD	peptide	chromosome	1.30891e-05
10877_1	M2day28MG	M2day28MG_contig_10877	VANR	glycopeptide	ambiguous (phage/chromosome)	9.27634e-07
10880_12	M9day28MG	M9day28MG_contig_10880	LLMA_23S_RIBOSOMAL_RNA_METHYLTRANSFERASE	MLS	unclassified	3.1635e-06
108810_3	M6day28MG	M6day28MG_contig_108810	OPRM	multidrug	unclassified	1.61374e-06
108810_4	M6day28MG	M6day28MG_contig_108810	ADEF	multidrug	unclassified	1.5322e-06
108810_5	M6day28MG	M6day28MG_contig_108810	MEXA	multidrug	unclassified	1.58273e-06
108848_2	M13day0MG	M13day0MG_contig_108848	TET(51)	tetracycline	unclassified	6.071e-07
108864_2	M5day28MG	M5day28MG_contig_108864	UGD	peptide	unclassified	3.0914e-06
108896_2	M5day0MG	M5day0MG_contig_108896	MPHK	MLS	unclassified	1.21209e-06
108_71	M13day0MG	M13day0MG_contig_108	UGD	peptide	unclassified	6.52493e-05
109022_1	M9day0MG	M9day0MG_contig_109022	DFRA18	diaminopyrimidine	unclassified	2.76423e-06
109026_34	M2day28MG	M2day28MG_contig_109026	UGD	peptide	unclassified	3.12191e-06
109096_5	M2day0MG	M2day0MG_contig_109096	UGD	peptide	unclassified	2.37565e-06
1090_7	M13day28MG	M13day28MG_contig_1090	RPOB2	multidrug	ambiguous (phage/chromosome)	1.07547e-05
10915_1	M2day0MG	M2day0MG_contig_10915	VATB	MLS	chromosome	1.21746e-06
109187_1	M13day0MG	M13day0MG_contig_109187	LLMA_23S_RIBOSOMAL_RNA_METHYLTRANSFERASE	MLS	unclassified	8.58092e-07
109187_3	M2day28MG	M2day28MG_contig_109187	ROSA	peptide	unclassified	1.90674e-06
109211_1	M2day0MG	M2day0MG_contig_109211	MEXV	multidrug	unclassified	1.15503e-06
109255_2	M2day0MG	M2day0MG_contig_109255	LSAB	multidrug	unclassified	1.84804e-06
10932_100	M13day28MG	M13day28MG_contig_10932	MEXX	multidrug	chromosome	0.000123004
10932_99	M13day28MG	M13day28MG_contig_10932	AXYY	multidrug	chromosome	0.000117995
10937_1	M1day0MG	M1day0MG_contig_10937	MUXB	multidrug	chromosome	9.98667e-07
1093_5	M1day28MG	M1day28MG_contig_1093	ADEF	multidrug	plasmid	3.70743e-06
109483_4	M6day0MG	M6day0MG_contig_109483	VANU	glycopeptide	phage	9.32405e-07
10949_1	M2day28MG	M2day28MG_contig_10949	VANL	glycopeptide	unclassified	2.43452e-06
10949_99	M9day0MG	M9day0MG_contig_10949	ADEF	multidrug	unclassified	8.18405e-05
109549_1	M1day0MG	M1day0MG_contig_109549	RPHA	rifamycin	phage	5.23111e-07
109592_1	M13day0MG	M13day0MG_contig_109592	TETQ	tetracycline	unclassified	8.56167e-07
109603_4	M1day0MG	M1day0MG_contig_109603	VANR	glycopeptide	unclassified	1.66445e-06
109637_1	M5day28MG	M5day28MG_contig_109637	CMEB	multidrug	unclassified	1.20344e-06
109671_1	M2day0MG	M2day0MG_contig_109671	RPHA	rifamycin	unclassified	4.4331e-06
109696_1	M6day0MG	M6day0MG_contig_109696	UGD	peptide	unclassified	1.36538e-06
109696_2	M2day0MG	M2day0MG_contig_109696	OXA-29	beta-lactam	unclassified	2.64977e-06
109705_1	M9day0MG	M9day0MG_contig_109705	MOX-3	beta-lactam	unclassified	9.21409e-07
109718_1	M9day28MG	M9day28MG_contig_109718	AAC(6')-IAA	aminoglycoside	unclassified	3.67169e-07
109782_1	M5day0MG	M5day0MG_contig_109782	AST-1	beta-lactam	unclassified	6.06046e-07
109816_1	M13day0MG	M13day0MG_contig_109816	VANRG	glycopeptide	unclassified	1.42847e-06
109823_2	M9day0MG	M9day0MG_contig_109823	EFMA	multidrug	unclassified	3.86114e-06
109826_11	M14day0MG	M14day0MG_contig_109826	ADEF	multidrug	unclassified	2.09425e-06
109851_1	M13day0MG	M13day0MG_contig_109851	TETT	tetracycline	unclassified	7.14236e-07
109889_1	M9day28MG	M9day28MG_contig_109889	STREPTOMYCES RISHIRIENSIS PARY MUTANT CONFERRING RESISTANCE TO AMINOCOUMARIN	aminocoumarin	unclassified	2.15982e-07
110025_3	M2day28MG	M2day28MG_contig_110025	BCRA	bacitracin	unclassified	2.46613e-06
11011_7	M13day0MG	M13day0MG_contig_11011	MECC	beta-lactam	plasmid	2.69822e-06
110174_9	M6day0MG	M6day0MG_contig_110174	ADEF	multidrug	unclassified	1.65403e-06
110190_1	M5day28MG	M5day28MG_contig_110190	VANR	glycopeptide	unclassified	4.02944e-07
11020_2	M14day0MG	M14day0MG_contig_11020	CMY-17	beta-lactam	plasmid	2.0062e-06
110224_1	M5day0MG	M5day0MG_contig_110224	VANS	glycopeptide	unclassified	1.14699e-06
11031_1	M2day0MG	M2day0MG_contig_11031	MEXK	multidrug	plasmid	6.25639e-06
110425_14	M2day0MG	M2day0MG_contig_110425	LARIBACTER HONGKONGENSIS AMPC BETA-LACTAMASE	beta-lactam	unclassified	5.72013e-06
110562_1	M2day0MG	M2day0MG_contig_110562	RMTC	aminoglycoside	unclassified	1.25128e-06
110608_7	M2day0MG	M2day0MG_contig_110608	UGD	peptide	unclassified	4.10442e-06
110750_1	M9day28MG	M9day28MG_contig_110750	ERMN	MLS	unclassified	4.21165e-06
110752_1	M5day0MG	M5day0MG_contig_110752	MYRA	MLS	unclassified	1.60169e-06
110773_1	M6day0MG	M6day0MG_contig_110773	LLMA_23S_RIBOSOMAL_RNA_METHYLTRANSFERASE	MLS	unclassified	6.77437e-07
110841_1	M9day28MG	M9day28MG_contig_110841	MCR-8.1	peptide	unclassified	1.25171e-06
110853_4	M13day0MG	M13day0MG_contig_110853	VAND	glycopeptide	unclassified	1.21093e-06
110853_5	M13day0MG	M13day0MG_contig_110853	VANR	glycopeptide	unclassified	1.60856e-06
110867_5	M2day0MG	M2day0MG_contig_110867	ROSA	peptide	unclassified	2.32997e-06
110957_4	M6day28MG	M6day28MG_contig_110957	VANU	glycopeptide	unclassified	1.32565e-06
111017_1	M5day0MG	M5day0MG_contig_111017	OPTRA	multidrug	unclassified	2.9766e-07
11102_24	M9day28MG	M9day28MG_contig_11102	RPOB2	multidrug	unclassified	1.98646e-06
111119_17	M6day28MG	M6day28MG_contig_111119	UGD	peptide	unclassified	1.53e-06
111136_54	M1day0MG	M1day0MG_contig_111136	ROSA	peptide	unclassified	2.71914e-06
111137_1	M14day0MG	M14day0MG_contig_111137	EFRA	multidrug	phage	1.01928e-06
111214_1	M13day0MG	M13day0MG_contig_111214	TET(W/N/W)	tetracycline	unclassified	5.75307e-07
111226_2	M5day0MG	M5day0MG_contig_111226	CAM-1	beta-lactam	unclassified	1.08502e-06
11124_5	M13day0MG	M13day0MG_contig_11124	TETQ	tetracycline	ambiguous (phage/chromosome)	2.2827e-05
111258_1	M13day0MG	M13day0MG_contig_111258	VANU	glycopeptide	unclassified	8.79855e-07
11128_1	M1day0MG	M1day0MG_contig_11128	MPHF	MLS	plasmid	6.76021e-07
11132_107	M13day28MG	M13day28MG_contig_11132	EMRB-QACA_FAMILY_MAJOR_FACILITATOR_TRANSPORTER	fluoroquinolone	chromosome	7.49637e-06
11132_178	M13day28MG	M13day28MG_contig_11132	VANR	glycopeptide	chromosome	8.52349e-06
111373_1	M1day0MG	M1day0MG_contig_111373	LSAC	multidrug	unclassified	4.19288e-07
111406_1	M5day28MG	M5day28MG_contig_111406	AAC(2')-IB	aminoglycoside	unclassified	1.87201e-06
111475_1	M5day28MG	M5day28MG_contig_111475	RMTF	aminoglycoside	unclassified	2.93011e-06
111488_1	M5day28MG	M5day28MG_contig_111488	RMTF	aminoglycoside	unclassified	3.20916e-06
111642_1	M6day28MG	M6day28MG_contig_111642	CHRB	MLS	unclassified	3.40903e-06
111647_9	M14day0MG	M14day0MG_contig_111647	POXTA	multidrug	unclassified	2.58654e-06
111667_2	M14day0MG	M14day0MG_contig_111667	MDSB	multidrug	unclassified	1.12849e-06
11167_6	M5day28MG	M5day28MG_contig_11167	LLMA_23S_RIBOSOMAL_RNA_METHYLTRANSFERASE	MLS	plasmid	2.10601e-06
111713_2	M5day28MG	M5day28MG_contig_111713	OXY-2-8	beta-lactam	unclassified	1.87201e-06
111715_3	M2day28MG	M2day28MG_contig_111715	TEM-87	beta-lactam	unclassified	1.58243e-06
111731_1	M6day0MG	M6day0MG_contig_111731	TRUNCATED_PUTATIVE_RESPONSE_REGULATOR_ARLR	unclassified	unclassified	6.60628e-07
111786_2	M2day0MG	M2day0MG_contig_111786	BAES	aminoglycoside:aminocoumarin	unclassified	1.39031e-05
11180_1	M9day0MG	M9day0MG_contig_11180	EFRA	multidrug	chromosome	1.55931e-06
11181_6	M9day28MG	M9day28MG_contig_11181	BCRA	bacitracin	unclassified	1.77168e-05
111841_34	M1day28MG	M1day28MG_contig_111841	OXA-300	beta-lactam	unclassified	3.34644e-06
111859_104	M6day0MG	M6day0MG_contig_111859	TRUNCATED_PUTATIVE_RESPONSE_REGULATOR_ARLR	unclassified	phage	1.04362e-05
1119_2	M14day28MG	M14day28MG_contig_1119	TETW	tetracycline	plasmid	1.53705e-06
111_5	M14day28MG	M14day28MG_contig_111	ROSA	peptide	plasmid	6.57846e-05
112199_1	M1day28MG	M1day28MG_contig_112199	ARMA	aminoglycoside	unclassified	6.27457e-07
112243_2	M5day28MG	M5day28MG_contig_112243	LNUA	MLS	unclassified	9.58835e-07
112365_1	M5day28MG	M5day28MG_contig_112365	CARA	multidrug	unclassified	8.02291e-07
11239_31	M5day0MG	M5day0MG_contig_11239	ROSA	peptide	unclassified	2.64456e-06
112416_2	M14day0MG	M14day0MG_contig_112416	APH(3')-IB	aminoglycoside	unclassified	1.75543e-06
112423_1	M6day28MG	M6day28MG_contig_112423	BLA1	beta-lactam	unclassified	7.7625e-07
112436_49	M2day28MG	M2day28MG_contig_112436	TRUNCATED_PUTATIVE_RESPONSE_REGULATOR_ARLR	unclassified	unclassified	5.15757e-06
112440_1	M5day0MG	M5day0MG_contig_112440	TETQ	tetracycline	unclassified	4.94765e-06
112471_1	M1day0MG	M1day0MG_contig_112471	CIPA	multidrug	unclassified	1.54481e-06
112478_1	M1day0MG	M1day0MG_contig_112478	TETW	tetracycline	unclassified	6.57243e-07
112634_1	M9day0MG	M9day0MG_contig_112634	TRUNCATED_PUTATIVE_RESPONSE_REGULATOR_ARLR	unclassified	unclassified	1.57956e-06
112673_2	M5day0MG	M5day0MG_contig_112673	ESP-1	beta-lactam	unclassified	1.40148e-06
112694_11	M1day0MG	M1day0MG_contig_112694	CFXA2	beta-lactam	unclassified	1.44899e-06
112716_1	M6day28MG	M6day28MG_contig_112716	VATF	MLS	unclassified	3.14197e-07
112795_1	M5day28MG	M5day28MG_contig_112795	RPOB2	multidrug	unclassified	1.31021e-06
112798_3	M6day28MG	M6day28MG_contig_112798	BCRA	bacitracin	unclassified	9.4259e-07
112834_11	M6day0MG	M6day0MG_contig_112834	MOX-5	beta-lactam	unclassified	8.09451e-07
11286_1	M10day28MG	M10day28MG_contig_11286	BACILLUS CLAUSII CHLORAMPHENICOL ACETYLTRANSFERASE	phenicol	unclassified	3.34349e-06
113017_4	M1day0MG	M1day0MG_contig_113017	BCRA	bacitracin	unclassified	2.1052e-06
113044_2	M1day0MG	M1day0MG_contig_113044	UGD	peptide	unclassified	3.08396e-05
113105_1	M9day0MG	M9day0MG_contig_113105	UGD	peptide	unclassified	6.0813e-07
113166_2	M2day28MG	M2day28MG_contig_113166	TMB-2	beta-lactam	unclassified	1.05496e-06
113185_2	M14day0MG	M14day0MG_contig_113185	MEXV	multidrug	unclassified	1.56038e-06
113243_1	M9day0MG	M9day0MG_contig_113243	OXA-118	beta-lactam	unclassified	1.73751e-06
113244_1	M6day0MG	M6day0MG_contig_113244	AAC(6')-IB-CR	multidrug	unclassified	1.05229e-06
113267_2	M13day0MG	M13day0MG_contig_113267	RPHB	rifamycin	unclassified	9.34e-07
113284_14	M1day28MG	M1day28MG_contig_113284	ADEF	multidrug	unclassified	2.95135e-06
1132_1	M13day0MG	M13day0MG_contig_1132	TETQ	tetracycline	unclassified	2.41199e-05
113373_8	M14day0MG	M14day0MG_contig_113373	MEXK	multidrug	phage	2.55335e-06
1133_1	M13day28MG	M13day28MG_contig_1133	ESCHERICHIA COLI EF-TU MUTANTS CONFERRING RESISTANCE TO PULVOMYCIN	elfamycin	unclassified	2.60054e-05
113479_1	M1day28MG	M1day28MG_contig_113479	VATE	MLS	unclassified	3.5978e-07
113487_3	M1day0MG	M1day0MG_contig_113487	ROSA	peptide	unclassified	1.06047e-06
1134_20	M13day0MG	M13day0MG_contig_1134	MEF(EN2)	MLS	plasmid	3.87315e-05
1134_21	M13day0MG	M13day0MG_contig_1134	LNUA	MLS	plasmid	3.82012e-05
113534_7	M1day0MG	M1day0MG_contig_113534	ADEF	multidrug	unclassified	8.52931e-06
113616_1	M2day28MG	M2day28MG_contig_113616	PSEUDOMONAS AERUGINOSA CPXR	multidrug	unclassified	1.62301e-06
113650_1	M9day0MG	M9day0MG_contig_113650	VATE	MLS	unclassified	1.60336e-06
113660_1	M5day28MG	M5day28MG_contig_113660	ACRD	aminoglycoside	unclassified	5.20003e-07
11368_24	M6day0MG	M6day0MG_contig_11368	ADEF	multidrug	chromosome	1.21723e-05
113690_1	M5day28MG	M5day28MG_contig_113690	CHRB	MLS	unclassified	7.74626e-07
113802_2	M2day28MG	M2day28MG_contig_113802	PNGM-1	beta-lactam	unclassified	2.43452e-06
113815_1	M9day0MG	M9day0MG_contig_113815	LLMA_23S_RIBOSOMAL_RNA_METHYLTRANSFERASE	MLS	unclassified	1.09801e-06
113816_27	M1day28MG	M1day28MG_contig_113816	EMRB-QACA_FAMILY_MAJOR_FACILITATOR_TRANSPORTER	fluoroquinolone	unclassified	3.03608e-06
113947_3	M5day0MG	M5day0MG_contig_113947	TETO	tetracycline	unclassified	8.05852e-07
113958_8	M6day28MG	M6day28MG_contig_113958	ROSA	peptide	unclassified	2.00645e-06
11395_1	M14day28MG	M14day28MG_contig_11395	STAPHYLOCOCCUS MUPA CONFERRING RESISTANCE TO MUPIROCIN	mupirocin	unclassified	6.10703e-07
113_55	M14day28MG	M14day28MG_contig_113	MEXX	multidrug	chromosome	3.16526e-05
113_56	M14day28MG	M14day28MG_contig_113	AXYY	multidrug	chromosome	2.82186e-05
114068_1	M1day0MG	M1day0MG_contig_114068	ESCHERICHIA COLI AMPH BETA-LACTAMASE	beta-lactam	phage	3.23098e-07
114075_1	M13day0MG	M13day0MG_contig_114075	EMRY	tetracycline	unclassified	5.97148e-07
114240_2	M14day0MG	M14day0MG_contig_114240	TETQ	tetracycline	unclassified	2.1495e-07
114337_2	M1day28MG	M1day28MG_contig_114337	TRUNCATED_PUTATIVE_RESPONSE_REGULATOR_ARLR	unclassified	unclassified	1.48572e-06
11437_12	M13day28MG	M13day28MG_contig_11437	VANU	glycopeptide	phage	3.51501e-05
114391_1	M6day0MG	M6day0MG_contig_114391	ESCHERICHIA COLI AMPH BETA-LACTAMASE	beta-lactam	unclassified	1.05229e-06
114421_9	M13day0MG	M13day0MG_contig_114421	ADEF	multidrug	unclassified	1.38108e-06
114497_7	M6day0MG	M6day0MG_contig_114497	VATE	MLS	unclassified	1.49614e-06
114556_1	M2day0MG	M2day0MG_contig_114556	CPAA	aminoglycoside	unclassified	1.15503e-06
114661_2	M1day0MG	M1day0MG_contig_114661	VANW	glycopeptide	unclassified	1.11851e-06
114661_3	M1day0MG	M1day0MG_contig_114661	VANI	glycopeptide	unclassified	1.48117e-06
114669_1	M5day28MG	M5day28MG_contig_114669	VANC	glycopeptide	phage	9.36006e-07
114691_13	M2day28MG	M2day28MG_contig_114691	LSAB	multidrug	unclassified	1.13935e-05
114744_3	M5day28MG	M5day28MG_contig_114744	LSAB	multidrug	unclassified	2.85122e-06
114793_1	M9day0MG	M9day0MG_contig_114793	VANSD	glycopeptide	unclassified	1.90041e-06
11483_2	M5day0MG	M5day0MG_contig_11483	EMRB-QACA_FAMILY_MAJOR_FACILITATOR_TRANSPORTER	fluoroquinolone	plasmid	7.76381e-07
114853_1	M2day0MG	M2day0MG_contig_114853	CEPA	beta-lactam	unclassified	9.58426e-07
114885_2	M9day0MG	M9day0MG_contig_114885	ROSA	peptide	unclassified	4.75798e-06
114912_2	M1day0MG	M1day0MG_contig_114912	APH(3'')-IC	aminoglycoside	unclassified	2.33022e-06
114957_2	M5day0MG	M5day0MG_contig_114957	TETA(58)	tetracycline	unclassified	1.60169e-06
115039_1	M5day0MG	M5day0MG_contig_115039	AAC(2')-IA	aminoglycoside	unclassified	1.7249e-06
115043_2	M13day0MG	M13day0MG_contig_115043	BACILLUS SUBTILIS MPRF	peptide	unclassified	9.34e-07
115048_1	M1day28MG	M1day28MG_contig_115048	MDTO	multidrug	unclassified	6.53601e-07
115049_6	M5day28MG	M5day28MG_contig_115049	VANR	glycopeptide	unclassified	2.35202e-06
115052_2	M5day0MG	M5day0MG_contig_115052	UGD	peptide	unclassified	4.47445e-06
115069_2	M2day28MG	M2day28MG_contig_115069	MCR-5.2	peptide	unclassified	2.1568e-06
11513_1	M6day0MG	M6day0MG_contig_11513	OXA-85	beta-lactam	unclassified	7.17468e-07
115198_2	M5day28MG	M5day28MG_contig_115198	ADEH	multidrug	unclassified	1.30605e-06
115201_1	M1day0MG	M1day0MG_contig_115201	UGD	peptide	unclassified	8.69552e-07
115250_5	M1day28MG	M1day28MG_contig_115250	LLMA_23S_RIBOSOMAL_RNA_METHYLTRANSFERASE	MLS	unclassified	1.11289e-06
1153_257	M2day0MG	M2day0MG_contig_1153	ROSA	peptide	ambiguous (phage/chromosome)	5.48355e-05
115519_1	M2day0MG	M2day0MG_contig_115519	LPEB	MLS	unclassified	1.15503e-06
115533_1	M6day28MG	M6day28MG_contig_115533	MEXA	multidrug	unclassified	2.51357e-06
11558_1	M13day28MG	M13day28MG_contig_11558	ERMX	MLS	unclassified	1.81856e-06
115593_1	M5day0MG	M5day0MG_contig_115593	UGD	peptide	unclassified	7.82763e-06
115601_9	M1day28MG	M1day28MG_contig_115601	ADEF	multidrug	unclassified	7.21129e-07
115653_1	M9day0MG	M9day0MG_contig_115653	SHV-9	beta-lactam	unclassified	1.78862e-06
115680_1	M1day28MG	M1day28MG_contig_115680	TET(W/N/W)	tetracycline	phage	1.3358e-06
115686_63	M6day0MG	M6day0MG_contig_115686	ROSA	peptide	unclassified	1.15534e-05
11569_49	M13day28MG	M13day28MG_contig_11569	LLMA_23S_RIBOSOMAL_RNA_METHYLTRANSFERASE	MLS	chromosome	1.20858e-05
11569_60	M13day28MG	M13day28MG_contig_11569	TRUNCATED_PUTATIVE_RESPONSE_REGULATOR_ARLR	unclassified	chromosome	1.61267e-05
115742_1	M5day0MG	M5day0MG_contig_115742	OXA-485	beta-lactam	unclassified	6.22881e-07
11581_1	M2day0MG	M2day0MG_contig_11581	ACRF	multidrug	unclassified	1.36503e-06
115853_7	M6day28MG	M6day28MG_contig_115853	UGD	peptide	unclassified	1.21624e-06
115857_40	M5day0MG	M5day0MG_contig_115857	ADEF	multidrug	unclassified	1.85416e-06
11591_2	M6day28MG	M6day28MG_contig_11591	PNGM-1	beta-lactam	unclassified	1.63674e-06
11594_6	M10day28MG	M10day28MG_contig_11594	UGD	peptide	chromosome	1.68389e-06
116061_7	M2day28MG	M2day28MG_contig_116061	RPOB2	multidrug	unclassified	2.94864e-06
116109_2	M9day0MG	M9day0MG_contig_116109	LLMA_23S_RIBOSOMAL_RNA_METHYLTRANSFERASE	MLS	unclassified	1.88567e-06
116142_3	M6day0MG	M6day0MG_contig_116142	CEOA	multidrug	unclassified	9.28487e-07
116206_3	M5day0MG	M5day0MG_contig_116206	LSAB	multidrug	unclassified	2.58735e-06
116230_5	M13day0MG	M13day0MG_contig_116230	UGD	peptide	unclassified	6.15341e-06
11626_1	M5day0MG	M5day0MG_contig_11626	ACINETOBACTER BAUMANNII ABAF	fosfomycin	unclassified	1.29368e-06
116405_13	M2day28MG	M2day28MG_contig_116405	VANR	glycopeptide	unclassified	3.21851e-06
116405_14	M2day28MG	M2day28MG_contig_116405	VANS	glycopeptide	unclassified	2.31929e-06
116447_1	M13day0MG	M13day0MG_contig_116447	ARR-2	rifamycin	unclassified	0
116507_1	M2day28MG	M2day28MG_contig_116507	FONA-6	beta-lactam	phage	4.86903e-07
116543_2	M6day28MG	M6day28MG_contig_116543	MECD	beta-lactam	unclassified	2.9325e-07
116547_1	M14day0MG	M14day0MG_contig_116547	MEFC	MLS	unclassified	4.05099e-07
11654_2	M10day28MG	M10day28MG_contig_11654	TRUNCATED_PUTATIVE_RESPONSE_REGULATOR_ARLR	unclassified	unclassified	4.00602e-06
116609_7	M1day0MG	M1day0MG_contig_116609	LSAB	multidrug	unclassified	1.52105e-06
116642_1	M6day0MG	M6day0MG_contig_116642	MDTH	fluoroquinolone	unclassified	1.53993e-06
11675_1	M5day0MG	M5day0MG_contig_11675	BIFIDOBACTERIUM ILES CONFERRING RESISTANCE TO MUPIROCIN	mupirocin	plasmid	1.40148e-06
116789_6	M5day28MG	M5day28MG_contig_116789	TRUNCATED_PUTATIVE_RESPONSE_REGULATOR_ARLR	unclassified	unclassified	7.53731e-06
116817_1	M1day0MG	M1day0MG_contig_116817	ARL-6	beta-lactam	unclassified	6.86584e-07
11682_13	M13day0MG	M13day0MG_contig_11682	TRUNCATED_PUTATIVE_RESPONSE_REGULATOR_ARLR	unclassified	chromosome	2.39842e-06
116881_55	M14day0MG	M14day0MG_contig_116881	RPOB2	multidrug	phage	2.9236e-06
116885_1	M14day0MG	M14day0MG_contig_116885	ACINETOBACTER BAUMANNII ABAQ	fluoroquinolone	phage	1.45277e-06
116910_1	M6day0MG	M6day0MG_contig_116910	LRA-5	beta-lactam	unclassified	1.75381e-06
116959_2	M1day0MG	M1day0MG_contig_116959	MEXD	multidrug	unclassified	1.29239e-06
11696_14	M6day28MG	M6day28MG_contig_11696	VANU	glycopeptide	chromosome	2.30089e-05
11701_3	M6day28MG	M6day28MG_contig_11701	ROSA	peptide	plasmid	2.10614e-06
117023_2	M6day28MG	M6day28MG_contig_117023	FACT	elfamycin	unclassified	7.33125e-07
117218_1	M9day0MG	M9day0MG_contig_117218	TRUNCATED_PUTATIVE_RESPONSE_REGULATOR_ARLR	unclassified	unclassified	1.33472e-06
117244_1	M5day28MG	M5day28MG_contig_117244	ERMX	MLS	unclassified	9.58835e-07
117248_2	M5day28MG	M5day28MG_contig_117248	TET(Y)	tetracycline	phage	4.01145e-06
117262_2	M1day0MG	M1day0MG_contig_117262	UGD	peptide	phage	1.78141e-06
117352_1	M5day28MG	M5day28MG_contig_117352	ERME	MLS	unclassified	2.61211e-06
117378_1	M14day0MG	M14day0MG_contig_117378	SHV-43	beta-lactam	unclassified	8.10197e-07
117516_4	M14day0MG	M14day0MG_contig_117516	VANR	glycopeptide	unclassified	5.22088e-06
117625_1	M14day0MG	M14day0MG_contig_117625	TET(42)	tetracycline	unclassified	1.17028e-06
11764_44	M2day0MG	M2day0MG_contig_11764	LSAB	multidrug	chromosome	2.77206e-06
117700_3	M1day0MG	M1day0MG_contig_117700	UGD	peptide	unclassified	7.15925e-06
117991_1	M2day28MG	M2day28MG_contig_117991	MUXC	multidrug	unclassified	9.37739e-07
118073_2	M14day0MG	M14day0MG_contig_118073	BLAR1	beta-lactam	unclassified	5.60243e-07
11808_3	M13day28MG	M13day28MG_contig_11808	EFRB	multidrug	chromosome	4.74894e-06
11814_1	M9day28MG	M9day28MG_contig_11814	BCRA	bacitracin	plasmid	5.66378e-06
118158_2	M1day0MG	M1day0MG_contig_118158	UGD	peptide	unclassified	7.53132e-07
118220_2	M5day0MG	M5day0MG_contig_118220	MPHC	MLS	phage	1.01926e-06
118225_1	M14day0MG	M14day0MG_contig_118225	NORB	fluoroquinolone	unclassified	1.26391e-06
11825_1	M13day28MG	M13day28MG_contig_11825	TET(56)	tetracycline	unclassified	1.53878e-06
118273_1	M1day0MG	M1day0MG_contig_118273	FAR-1	beta-lactam	unclassified	0
118285_2	M2day0MG	M2day0MG_contig_118285	EREB	MLS	unclassified	6.52841e-07
118289_2	M5day0MG	M5day0MG_contig_118289	VPH	peptide	unclassified	1.29368e-06
118331_1	M5day28MG	M5day28MG_contig_118331	OXA-372	beta-lactam	unclassified	8.54614e-07
118381_1	M14day0MG	M14day0MG_contig_118381	TETQ	tetracycline	unclassified	4.06189e-06
11844_1	M5day28MG	M5day28MG_contig_11844	TET(33)	tetracycline	chromosome	1.87201e-06
118454_1	M1day28MG	M1day28MG_contig_118454	CLCD	multidrug	phage	5.33338e-06
11845_50	M5day0MG	M5day0MG_contig_11845	ARNA	peptide	plasmid	2.49152e-06
11845_50	M5day0MG	M5day0MG_contig_11845	ARNA	polymyxin	plasmid	2.49152e-06
118510_2	M6day0MG	M6day0MG_contig_118510	VANU	glycopeptide	unclassified	1.46151e-06
118562_13	M14day0MG	M14day0MG_contig_118562	UGD	peptide	unclassified	3.62282e-06
118647_1	M1day28MG	M1day28MG_contig_118647	VANR	glycopeptide	unclassified	6.15959e-07
118647_2	M1day28MG	M1day28MG_contig_118647	VANS	glycopeptide	unclassified	5.71663e-07
118648_2	M5day28MG	M5day28MG_contig_118648	QNRS3	fluoroquinolone	unclassified	9.55921e-07
118652_3	M13day0MG	M13day0MG_contig_118652	MPHA	MLS	unclassified	1.73457e-06
118761_2	M13day0MG	M13day0MG_contig_118761	OXA-286	beta-lactam	unclassified	7.51052e-07
118789_1	M2day28MG	M2day28MG_contig_118789	ERMC	MLS	unclassified	1.05496e-06
118899_2	M9day0MG	M9day0MG_contig_118899	MOX-5	beta-lactam	unclassified	2.48216e-06
118_255	M13day28MG	M13day28MG_contig_118	ACRS	multidrug	chromosome	3.74738e-05
118_256	M13day28MG	M13day28MG_contig_118	ACRE	multidrug	chromosome	3.93345e-05
118_257	M13day28MG	M13day28MG_contig_118	ACRF	multidrug	chromosome	3.49251e-05
118_39	M13day28MG	M13day28MG_contig_118	TOLC	multidrug	chromosome	4.1952e-05
118_59	M13day28MG	M13day28MG_contig_118	BACA	bacitracin	chromosome	4.07383e-05
118_74	M13day28MG	M13day28MG_contig_118	PATA	fluoroquinolone	chromosome	3.5943e-05
119058_2	M5day0MG	M5day0MG_contig_119058	SED-1	beta-lactam	unclassified	1.03813e-06
119104_1	M1day28MG	M1day28MG_contig_119104	TMB-1	beta-lactam	unclassified	3.15834e-07
119120_12	M9day0MG	M9day0MG_contig_119120	UGD	peptide	unclassified	1.19581e-05
119162_1	M13day0MG	M13day0MG_contig_119162	VANU	glycopeptide	unclassified	5.87516e-07
119168_2	M1day28MG	M1day28MG_contig_119168	APH(2'')-IIIA	aminoglycoside	unclassified	8.04432e-07
119237_2	M1day0MG	M1day0MG_contig_119237	LLMA_23S_RIBOSOMAL_RNA_METHYLTRANSFERASE	MLS	unclassified	6.52975e-07
119300_2	M14day0MG	M14day0MG_contig_119300	LLMA_23S_RIBOSOMAL_RNA_METHYLTRANSFERASE	MLS	unclassified	1.07475e-06
119333_1	M14day0MG	M14day0MG_contig_119333	TAP	tetracycline	unclassified	1.2288e-05
119395_4	M13day0MG	M13day0MG_contig_119395	ERM(49)	MLS	unclassified	3.79438e-06
119395_5	M13day0MG	M13day0MG_contig_119395	TET(48)	tetracycline	unclassified	2.85694e-06
119422_32	M5day0MG	M5day0MG_contig_119422	ADEF	multidrug	unclassified	3.14608e-06
11942_1	M9day28MG	M9day28MG_contig_11942	MACB	MLS	plasmid	5.97961e-06
11946_1	M13day28MG	M13day28MG_contig_11946	DFRA8	diaminopyrimidine	unclassified	3.81031e-06
119521_7	M1day0MG	M1day0MG_contig_119521	EMRB-QACA_FAMILY_MAJOR_FACILITATOR_TRANSPORTER	fluoroquinolone	unclassified	1.11382e-06
119639_1	M9day0MG	M9day0MG_contig_119639	MEPA	multidrug	unclassified	2.11156e-06
119781_1	M14day0MG	M14day0MG_contig_119781	OXA-46	beta-lactam	unclassified	1.26391e-06
11_3	M13day0MG	M13day0MG_contig_11	UGD	peptide	unclassified	5.75293e-05
120008_1	M5day28MG	M5day28MG_contig_120008	LEN-39	beta-lactam	unclassified	1.06972e-06
120011_1	M6day28MG	M6day28MG_contig_120011	TLA-1	multidrug	unclassified	7.33125e-07
120021_1	M13day0MG	M13day0MG_contig_120021	VANU	glycopeptide	unclassified	7.03884e-07
120059_2	M9day0MG	M9day0MG_contig_120059	TETA(58)	tetracycline	unclassified	2.7028e-06
1200_1	M1day28MG	M1day28MG_contig_1200	TETQ	tetracycline	chromosome	1.38445e-05
120193_1	M6day28MG	M6day28MG_contig_120193	MCR-4.1	peptide	unclassified	1.25679e-06
120299_1	M9day0MG	M9day0MG_contig_120299	ROSB	peptide	unclassified	1.01355e-06
120400_1	M5day0MG	M5day0MG_contig_120400	ERMR	MLS	unclassified	2.71802e-06
120537_2	M5day28MG	M5day28MG_contig_120537	TEM-87	beta-lactam	unclassified	2.07549e-06
120575_1	M2day0MG	M2day0MG_contig_120575	QACB	fluoroquinolone	unclassified	1.21746e-06
120617_11	M6day28MG	M6day28MG_contig_120617	VANR	glycopeptide	unclassified	2.64303e-06
120617_12	M6day28MG	M6day28MG_contig_120617	VANS	glycopeptide	unclassified	1.92515e-06
120647_1	M13day0MG	M13day0MG_contig_120647	MCR-9.1	peptide	unclassified	2.802e-06
120675_4	M13day0MG	M13day0MG_contig_120675	RPOB2	multidrug	unclassified	2.06385e-06
120695_1	M5day28MG	M5day28MG_contig_120695	BCRA	bacitracin	unclassified	1.55461e-06
120756_5	M6day28MG	M6day28MG_contig_120756	AADE	aminoglycoside	unclassified	3.13544e-06
120776_2	M6day28MG	M6day28MG_contig_120776	VANU	glycopeptide	unclassified	8.925e-07
12080_1	M13day0MG	M13day0MG_contig_12080	AAC(3)-IXA	aminoglycoside	chromosome	1.51775e-06
120811_39	M6day0MG	M6day0MG_contig_120811	RPOB2	multidrug	unclassified	2.27012e-06
120822_2	M1day0MG	M1day0MG_contig_120822	DFRA3B	diaminopyrimidine	unclassified	5.49267e-07
120870_1	M9day0MG	M9day0MG_contig_120870	TETW	tetracycline	unclassified	1.3514e-06
120875_2	M5day0MG	M5day0MG_contig_120875	CAM-1	beta-lactam	unclassified	9.73104e-06
120957_2	M1day0MG	M1day0MG_contig_120957	VANR	glycopeptide	unclassified	1.08551e-06
120981_1	M6day0MG	M6day0MG_contig_120981	CMY-14	beta-lactam	unclassified	2.54e-06
121144_1	M9day0MG	M9day0MG_contig_121144	MEXQ	multidrug	unclassified	1.55931e-06
121161_1	M6day0MG	M6day0MG_contig_121161	CATB9	phenicol	unclassified	4.67683e-07
12123_1	M10day0MG	M10day0MG_contig_12123	EMRY	tetracycline	unclassified	1.45064e-06
12124_7	M5day0MG	M5day0MG_contig_12124	UGD	peptide	chromosome	3.24352e-06
12125_3	M9day0MG	M9day0MG_contig_12125	TMRB	nucleoside	unclassified	6.99e-06
121285_1	M2day28MG	M2day28MG_contig_121285	MTRC	multidrug	unclassified	4.9163e-07
12133_117	M13day28MG	M13day28MG_contig_12133	H-NS	multidrug	chromosome	3.53696e-05
12133_84	M13day28MG	M13day28MG_contig_12133	COB(I)ALAMIN_ADENOLSYLTRANSFERASE	unclassified	chromosome	3.25955e-05
121373_5	M5day0MG	M5day0MG_contig_121373	LLMA_23S_RIBOSOMAL_RNA_METHYLTRANSFERASE	MLS	unclassified	1.60169e-06
121554_2	M6day0MG	M6day0MG_contig_121554	VATE	MLS	unclassified	2.90631e-06
121664_2	M5day0MG	M5day0MG_contig_121664	VANU	glycopeptide	unclassified	1.13378e-06
121715_2	M1day28MG	M1day28MG_contig_121715	OXA-20	beta-lactam	unclassified	8.71468e-07
12176_102	M10day28MG	M10day28MG_contig_12176	MYRA	MLS	phage	1.71951e-05
121868_2	M6day0MG	M6day0MG_contig_121868	MYRA	MLS	unclassified	2.39995e-06
121918_1	M6day0MG	M6day0MG_contig_121918	AER-1	beta-lactam	unclassified	8.30752e-07
12192_1	M6day0MG	M6day0MG_contig_12192	BCRA	bacitracin	plasmid	1.5716e-06
121937_1	M14day0MG	M14day0MG_contig_121937	TET(30)	tetracycline	unclassified	3.69564e-07
121975_1	M1day0MG	M1day0MG_contig_121975	ROSA	peptide	unclassified	6.88957e-06
121982_1	M6day0MG	M6day0MG_contig_121982	ABEM	multidrug	unclassified	7.99204e-07
122035_1	M6day0MG	M6day0MG_contig_122035	BACILLUS CLAUSII CHLORAMPHENICOL ACETYLTRANSFERASE	phenicol	unclassified	1.82126e-06
122066_1	M14day0MG	M14day0MG_contig_122066	TET(44)	tetracycline	unclassified	7.02171e-07
1221_160	M10day28MG	M10day28MG_contig_1221	LLMA_23S_RIBOSOMAL_RNA_METHYLTRANSFERASE	MLS	chromosome	1.31948e-05
1221_72	M10day28MG	M10day28MG_contig_1221	RPOB2	multidrug	chromosome	1.356e-05
122297_29	M13day0MG	M13day0MG_contig_122297	LSAE	multidrug	phage	1.91716e-06
12235_3	M2day0MG	M2day0MG_contig_12235	UGD	peptide	unclassified	1.62207e-05
12236_44	M10day28MG	M10day28MG_contig_12236	BCRA	bacitracin	chromosome	3.14499e-06
122379_1	M5day28MG	M5day28MG_contig_122379	KPC-14	beta-lactam	unclassified	5.61604e-07
122395_1	M5day0MG	M5day0MG_contig_122395	IRI	rifamycin	unclassified	7.18708e-06
122412_1	M1day28MG	M1day28MG_contig_122412	UGD	peptide	unclassified	5.36288e-07
122493_1	M1day0MG	M1day0MG_contig_122493	MTRD	multidrug	unclassified	3.8321e-07
12264_2	M14day28MG	M14day28MG_contig_12264	ABCA	multidrug	chromosome	2.73595e-06
122696_3	M1day0MG	M1day0MG_contig_122696	LLMA_23S_RIBOSOMAL_RNA_METHYLTRANSFERASE	MLS	unclassified	7.749e-07
122737_2	M13day0MG	M13day0MG_contig_122737	MTRC	multidrug	unclassified	1.33063e-06
122754_2	M1day0MG	M1day0MG_contig_122754	ROSA	peptide	unclassified	6.88305e-07
122861_2	M6day28MG	M6day28MG_contig_122861	UGD	peptide	unclassified	1.09969e-06
122883_1	M14day0MG	M14day0MG_contig_122883	EFRA	multidrug	unclassified	5.85142e-07
123011_1	M1day28MG	M1day28MG_contig_123011	MEXN	phenicol	unclassified	7.35301e-07
123124_47	M1day28MG	M1day28MG_contig_123124	ADEF	multidrug	unclassified	2.05809e-06
123130_1	M1day28MG	M1day28MG_contig_123130	VANS	glycopeptide	unclassified	1.24269e-06
123130_2	M1day28MG	M1day28MG_contig_123130	VANR	glycopeptide	unclassified	2.02842e-06
12316_1	M5day28MG	M5day28MG_contig_12316	MEXI	multidrug	plasmid	1.53165e-06
12317_1	M9day28MG	M9day28MG_contig_12317	SMEF	multidrug	chromosome	1.75603e-06
123194_1	M1day28MG	M1day28MG_contig_123194	VANU	glycopeptide	unclassified	6.53601e-07
123212_3	M1day28MG	M1day28MG_contig_123212	CPXA	aminoglycoside:aminocoumarin	unclassified	5.80979e-07
123226_1	M1day0MG	M1day0MG_contig_123226	IND-11	beta-lactam	unclassified	4.06864e-07
123248_1	M5day0MG	M5day0MG_contig_123248	APH(3')-VI	aminoglycoside	unclassified	3.15333e-06
123330_6	M6day28MG	M6day28MG_contig_123330	UGD	peptide	unclassified	1.64327e-06
123342_1	M1day28MG	M1day28MG_contig_123342	FEXA	phenicol	unclassified	6.82018e-07
123416_2	M1day0MG	M1day0MG_contig_123416	VANC	glycopeptide	unclassified	1.26754e-06
12341_2	M6day0MG	M6day0MG_contig_12341	ADEF	multidrug	unclassified	1.14776e-06
123622_2	M2day28MG	M2day28MG_contig_123622	VGAD	multidrug	unclassified	1.01276e-06
123703_1	M2day28MG	M2day28MG_contig_123703	AAC(2')-ID	aminoglycoside	phage	1.0851e-06
123749_1	M14day0MG	M14day0MG_contig_123749	PGPB	peptide	unclassified	1.37381e-06
123814_1	M9day0MG	M9day0MG_contig_123814	BCRA	bacitracin	unclassified	3.96275e-06
123875_2	M6day0MG	M6day0MG_contig_123875	UGD	peptide	unclassified	1.14672e-06
123882_3	M9day0MG	M9day0MG_contig_123882	BAES	aminoglycoside:aminocoumarin	unclassified	1.44793e-06
123883_1	M1day0MG	M1day0MG_contig_123883	SPD	aminoglycoside	unclassified	3.78805e-07
123884_1	M9day0MG	M9day0MG_contig_123884	CATB9	phenicol	unclassified	1.76269e-06
12392_1	M5day0MG	M5day0MG_contig_12392	AQU-3	beta-lactam	unclassified	5.36219e-06
123977_1	M2day28MG	M2day28MG_contig_123977	OXA-415	beta-lactam	unclassified	2.5319e-06
124068_2	M5day0MG	M5day0MG_contig_124068	OTRC	tetracycline	unclassified	1.7249e-06
124087_1	M1day0MG	M1day0MG_contig_124087	OLED	MLS	unclassified	9.98667e-07
124128_2	M6day28MG	M6day28MG_contig_124128	SMEF	multidrug	unclassified	8.51371e-07
124149_2	M1day0MG	M1day0MG_contig_124149	RMTF	aminoglycoside	unclassified	8.13729e-07
12414_10	M13day0MG	M13day0MG_contig_12414	LSAB	multidrug	chromosome	1.6812e-06
124152_43	M9day0MG	M9day0MG_contig_124152	LSAB	multidrug	unclassified	4.67792e-06
12420_7	M10day28MG	M10day28MG_contig_12420	RPOB2	multidrug	chromosome	4.47034e-06
124266_2	M13day0MG	M13day0MG_contig_124266	RPOB2	multidrug	unclassified	1.50883e-06
12426_1	M5day0MG	M5day0MG_contig_12426	ERME	MLS	chromosome	5.0963e-07
12428_62	M6day0MG	M6day0MG_contig_12428	ROSA	peptide	chromosome	1.87249e-06
124385_13	M5day28MG	M5day28MG_contig_124385	DFRA6	diaminopyrimidine	unclassified	3.74402e-06
124390_1	M13day0MG	M13day0MG_contig_124390	AER-1	beta-lactam	phage	1.05583e-06
124455_1	M5day28MG	M5day28MG_contig_124455	MYRA	MLS	unclassified	8.80947e-07
1245_17	M1day28MG	M1day28MG_contig_1245	VANU	glycopeptide	plasmid	2.05417e-06
124644_49	M2day28MG	M2day28MG_contig_124644	PEXA	phenicol	unclassified	3.77563e-06
124710_16	M6day0MG	M6day0MG_contig_124710	UGD	peptide	unclassified	5.51427e-06
124711_2	M1day0MG	M1day0MG_contig_124711	VIM-7	beta-lactam	unclassified	4.57723e-07
124748_2	M14day0MG	M14day0MG_contig_124748	VANTG	glycopeptide	unclassified	5.40131e-07
12474_2	M14day0MG	M14day0MG_contig_12474	OPMB	multidrug	plasmid	9.57506e-07
124881_71	M5day0MG	M5day0MG_contig_124881	ADEF	multidrug	unclassified	3.20188e-06
124886_2	M14day0MG	M14day0MG_contig_124886	OQXB	multidrug	unclassified	1.2153e-06
124920_1	M2day28MG	M2day28MG_contig_124920	ESCHERICHIA COLI AMPH BETA-LACTAMASE	beta-lactam	unclassified	6.66288e-07
125010_1	M2day28MG	M2day28MG_contig_125010	OXA-349	beta-lactam	unclassified	9.73806e-07
12506_58	M10day28MG	M10day28MG_contig_12506	LSA	multidrug	ambiguous (phage/chromosome)	1.13713e-05
12508_1	M2day0MG	M2day0MG_contig_12508	LLMA_23S_RIBOSOMAL_RNA_METHYLTRANSFERASE	MLS	chromosome	5.79992e-07
125106_2	M13day0MG	M13day0MG_contig_125106	VANU	glycopeptide	unclassified	1.71233e-06
125119_1	M1day0MG	M1day0MG_contig_125119	MEXG	multidrug	unclassified	9.41601e-07
125140_1	M14day0MG	M14day0MG_contig_125140	ADC-8	beta-lactam	unclassified	1.01275e-06
12516_1	M13day28MG	M13day28MG_contig_12516	OXA-16	beta-lactam	unclassified	1.13231e-06
125242_1	M6day0MG	M6day0MG_contig_125242	BCRA	bacitracin	unclassified	6.28856e-07
125351_2	M9day0MG	M9day0MG_contig_125351	VANU	glycopeptide	unclassified	4.47154e-06
125377_1	M14day0MG	M14day0MG_contig_125377	TETQ	tetracycline	phage	0
125409_1	M13day0MG	M13day0MG_contig_125409	FEXA	phenicol	unclassified	6.96038e-07
125420_2	M1day0MG	M1day0MG_contig_125420	TET(59)	tetracycline	unclassified	1.56933e-06
125446_1	M13day0MG	M13day0MG_contig_125446	TET32	tetracycline	unclassified	5.99605e-07
1255_2	M14day28MG	M14day28MG_contig_1255	TET(41)	tetracycline	chromosome	1.15279e-06
125801_3	M5day28MG	M5day28MG_contig_125801	ABCA	multidrug	unclassified	1.34785e-06
125830_1	M13day0MG	M13day0MG_contig_125830	RPOB2	multidrug	unclassified	1.10741e-06
125963_2	M2day28MG	M2day28MG_contig_125963	ADC-82	beta-lactam	phage	1.99887e-06
125984_2	M14day0MG	M14day0MG_contig_125984	VATB	MLS	unclassified	5.79774e-07
126041_1	M6day0MG	M6day0MG_contig_126041	CORYNEBACTERIUM STRIATUM TETA	multidrug	phage	3.69722e-06
1260_2	M1day28MG	M1day28MG_contig_1260	VATB	MLS	plasmid	2.50626e-05
126208_1	M6day0MG	M6day0MG_contig_126208	MEFC	MLS	unclassified	1.63689e-06
126301_1	M5day28MG	M5day28MG_contig_126301	CPXA	aminoglycoside:aminocoumarin	unclassified	5.91162e-07
126340_2	M5day28MG	M5day28MG_contig_126340	MPHK	MLS	unclassified	1.44001e-06
126486_1	M14day0MG	M14day0MG_contig_126486	VANI	glycopeptide	unclassified	5.51925e-07
126533_1	M2day28MG	M2day28MG_contig_126533	MEXQ	multidrug	phage	6.49204e-07
126556_2	M9day0MG	M9day0MG_contig_126556	ANT(4')-IIB	aminoglycoside	unclassified	1.55931e-06
126561_1	M13day0MG	M13day0MG_contig_126561	TET(51)	tetracycline	unclassified	1.10382e-06
126665_2	M2day28MG	M2day28MG_contig_126665	VANU	glycopeptide	unclassified	1.48935e-06
126680_1	M2day28MG	M2day28MG_contig_126680	BCRA	bacitracin	unclassified	9.34279e-07
12676_4	M14day28MG	M14day28MG_contig_12676	BCRA	bacitracin	unclassified	4.77459e-06
126784_1	M6day0MG	M6day0MG_contig_126784	OPMH	triclosan	unclassified	7.76276e-07
126879_2	M13day0MG	M13day0MG_contig_126879	ADES	multidrug	unclassified	5.35677e-07
126891_2	M6day28MG	M6day28MG_contig_126891	VANU	glycopeptide	unclassified	1.55789e-06
126892_3	M14day0MG	M14day0MG_contig_126892	UGD	peptide	unclassified	1.54606e-06
126932_2	M9day0MG	M9day0MG_contig_126932	TET(Y)	tetracycline	unclassified	1.38211e-06
126942_1	M2day28MG	M2day28MG_contig_126942	OXA-356	beta-lactam	unclassified	2.30172e-06
126946_1	M1day28MG	M1day28MG_contig_126946	VANKI	glycopeptide	unclassified	8.11367e-07
126968_1	M14day0MG	M14day0MG_contig_126968	ANT(3'')-IIA	aminoglycoside	unclassified	3.24079e-07
127017_1	M13day0MG	M13day0MG_contig_127017	ESCHERICHIA COLI AMPC1 BETA-LACTAMASE	beta-lactam	unclassified	1.1971e-06
127024_1	M5day28MG	M5day28MG_contig_127024	KLEBSIELLA PNEUMONIAE KPNH	multidrug	unclassified	1.79713e-06
127123_2	M14day0MG	M14day0MG_contig_127123	MSI-OXA	beta-lactam	unclassified	1.36533e-06
127153_9	M1day0MG	M1day0MG_contig_127153	UGD	peptide	unclassified	1.53694e-06
127223_2	M6day28MG	M6day28MG_contig_127223	VANR	glycopeptide	unclassified	1.19288e-06
12725_3	M5day28MG	M5day28MG_contig_12725	ADEF	multidrug	unclassified	1.39483e-06
127305_9	M6day0MG	M6day0MG_contig_127305	CLBB	multidrug	unclassified	3.1384e-06
127402_6	M13day0MG	M13day0MG_contig_127402	EXO-1	beta-lactam	unclassified	7.42011e-06
12740_1	M1day0MG	M1day0MG_contig_12740	VANR	glycopeptide	plasmid	1.32582e-06
127456_1	M2day28MG	M2day28MG_contig_127456	TETQ	tetracycline	phage	6.79289e-06
127490_2	M6day28MG	M6day28MG_contig_127490	UGD	peptide	unclassified	6.47288e-06
12763_3	M13day28MG	M13day28MG_contig_12763	EBR-2	beta-lactam	unclassified	3.82687e-05
127646_2	M1day0MG	M1day0MG_contig_127646	ESCHERICHIA COLI AMPH BETA-LACTAMASE	beta-lactam	unclassified	5.23111e-07
127683_1	M1day28MG	M1day28MG_contig_127683	RPOB2	multidrug	phage	1.95277e-06
127734_53	M1day28MG	M1day28MG_contig_127734	TRUNCATED_PUTATIVE_RESPONSE_REGULATOR_ARLR	unclassified	unclassified	8.48874e-06
127748_1	M1day0MG	M1day0MG_contig_127748	MTRD	multidrug	unclassified	4.88237e-07
12777_39	M13day28MG	M13day28MG_contig_12777	LLMA_23S_RIBOSOMAL_RNA_METHYLTRANSFERASE	MLS	chromosome	5.47282e-06
127800_1	M5day28MG	M5day28MG_contig_127800	VANC	glycopeptide	unclassified	4.68003e-07
127824_18	M5day28MG	M5day28MG_contig_127824	UGD	peptide	unclassified	3.94346e-06
12783_19	M13day0MG	M13day0MG_contig_12783	UGD	peptide	chromosome	7.56745e-05
127846_11	M1day28MG	M1day28MG_contig_127846	ROSA	peptide	unclassified	6.30952e-06
127867_8	M14day0MG	M14day0MG_contig_127867	STAPHYLOCOCCUS MUPB CONFERRING RESISTANCE TO MUPIROCIN	mupirocin	unclassified	1.36594e-05
127894_2	M5day0MG	M5day0MG_contig_127894	ARR-2	rifamycin	unclassified	1.24576e-06
12793_26	M2day0MG	M2day0MG_contig_12793	TMRB	nucleoside	chromosome	1.21676e-05
127_4	M6day0MG	M6day0MG_contig_127	LNUA	MLS	unclassified	8.67674e-06
127_5	M6day0MG	M6day0MG_contig_127	MEF(EN2)	MLS	unclassified	8.03611e-06
12800_4	M14day0MG	M14day0MG_contig_12800	OTR(B)	tetracycline	plasmid	1.24963e-06
128049_3	M2day28MG	M2day28MG_contig_128049	RPOB2	multidrug	phage	2.81322e-07
128055_2	M6day28MG	M6day28MG_contig_128055	EVGS	multidrug	unclassified	1.09969e-06
128101_40	M1day0MG	M1day0MG_contig_128101	VANR	glycopeptide	unclassified	2.81675e-06
128145_1	M5day0MG	M5day0MG_contig_128145	MDTB	aminocoumarin	unclassified	3.86616e-07
128146_1	M5day0MG	M5day0MG_contig_128146	MDTB	aminocoumarin	unclassified	1.01926e-06
12814_15	M14day0MG	M14day0MG_contig_12814	ADEF	multidrug	unclassified	2.90746e-05
128179_119	M5day0MG	M5day0MG_contig_128179	STAPHYLOCOCCUS MUPB CONFERRING RESISTANCE TO MUPIROCIN	mupirocin	unclassified	6.48185e-06
12820_2	M10day28MG	M10day28MG_contig_12820	OXA-274	beta-lactam	unclassified	1.91056e-06
128221_16	M5day0MG	M5day0MG_contig_128221	VATE	MLS	unclassified	2.92252e-06
128227_1	M14day0MG	M14day0MG_contig_128227	DFRB4	diaminopyrimidine	unclassified	6.7952e-07
128244_3	M13day0MG	M13day0MG_contig_128244	ADEF	multidrug	unclassified	1.29682e-06
128334_1	M6day0MG	M6day0MG_contig_128334	OXA-45	beta-lactam	unclassified	4.78312e-06
12852_1	M14day0MG	M14day0MG_contig_12852	ADEB	multidrug	unclassified	6.2881e-07
128549_1	M13day0MG	M13day0MG_contig_128549	MEXK	multidrug	unclassified	9.16378e-07
128550_2	M6day28MG	M6day28MG_contig_128550	BCRB	peptide	unclassified	6.4372e-07
12857_15	M13day28MG	M13day28MG_contig_12857	BICYCLOMYCIN-MULTIDRUG_EFFLUX_PROTEIN_BCR	multidrug	chromosome	2.86709e-05
128644_1	M5day0MG	M5day0MG_contig_128644	ROSA	peptide	unclassified	8.73865e-06
128700_1	M1day28MG	M1day28MG_contig_128700	THIN-B	beta-lactam	unclassified	1.20665e-06
128735_3	M2day28MG	M2day28MG_contig_128735	UGD	peptide	phage	7.34598e-06
128738_1	M5day28MG	M5day28MG_contig_128738	RPOB2	multidrug	phage	6.03459e-06
12883_2	M2day0MG	M2day0MG_contig_12883	APH(3'')-IC	aminoglycoside	chromosome	2.73006e-06
128902_1	M9day0MG	M9day0MG_contig_128902	UGD	peptide	unclassified	2.24691e-06
128954_1	M9day0MG	M9day0MG_contig_128954	LISTERIA MONOCYTOGENES MPRF	peptide	unclassified	1.03954e-06
129065_5	M1day28MG	M1day28MG_contig_129065	VANU	glycopeptide	unclassified	2.04138e-06
129066_1	M6day28MG	M6day28MG_contig_129066	APH(3')-IIIA	aminoglycoside	unclassified	1.25679e-06
129139_1	M2day28MG	M2day28MG_contig_129139	MDTF	multidrug	unclassified	5.38701e-07
129157_1	M14day0MG	M14day0MG_contig_129157	TET(40)	tetracycline	unclassified	3.90095e-07
129184_1	M5day28MG	M5day28MG_contig_129184	RPOB2	multidrug	unclassified	3.92801e-06
129202_2	M1day28MG	M1day28MG_contig_129202	VANU	glycopeptide	phage	8.0739e-07
129232_5	M5day0MG	M5day0MG_contig_129232	VANRI	glycopeptide	unclassified	1.45608e-06
129241_1	M2day28MG	M2day28MG_contig_129241	OXA-294	beta-lactam	unclassified	6.84296e-07
129300_1	M2day28MG	M2day28MG_contig_129300	VANR	glycopeptide	unclassified	1.6612e-06
129477_1	M5day0MG	M5day0MG_contig_129477	PER-2	beta-lactam	unclassified	9.34321e-07
129511_1	M6day28MG	M6day28MG_contig_129511	ANT(3'')-IIC	aminoglycoside	unclassified	8.51371e-07
129566_1	M6day28MG	M6day28MG_contig_129566	EMRY	tetracycline	unclassified	4.8875e-07
129569_18	M6day0MG	M6day0MG_contig_129569	UGD	peptide	unclassified	2.77722e-06
129571_4	M5day28MG	M5day28MG_contig_129571	LNUA	MLS	unclassified	1.86544e-05
129571_5	M5day28MG	M5day28MG_contig_129571	MEF(EN2)	MLS	unclassified	1.90833e-05
129604_2	M1day28MG	M1day28MG_contig_129604	EREB	MLS	unclassified	1.02303e-06
129724_1	M6day0MG	M6day0MG_contig_129724	OXA-284	beta-lactam	unclassified	3.93378e-07
129727_2	M13day0MG	M13day0MG_contig_129727	IMP-5	beta-lactam	unclassified	1.12949e-06
129748_1	M13day0MG	M13day0MG_contig_129748	APH(3')-IIA	aminoglycoside	unclassified	9.7136e-07
129757_2	M1day28MG	M1day28MG_contig_129757	ACC-3	beta-lactam	unclassified	3.26801e-06
129788_1	M9day0MG	M9day0MG_contig_129788	VANR	glycopeptide	unclassified	9.61125e-07
12978_45	M13day28MG	M13day28MG_contig_12978	VANR	glycopeptide	chromosome	1.23102e-05
12978_46	M13day28MG	M13day28MG_contig_12978	VANS	glycopeptide	chromosome	1.00788e-05
12978_47	M13day28MG	M13day28MG_contig_12978	VANI	glycopeptide	chromosome	8.34457e-06
129802_1	M5day0MG	M5day0MG_contig_129802	MDTM	multidrug	unclassified	9.34321e-07
129812_1	M6day28MG	M6day28MG_contig_129812	VANJ	glycopeptide	unclassified	9.775e-07
129888_1	M6day0MG	M6day0MG_contig_129888	TRUNCATED_PUTATIVE_RESPONSE_REGULATOR_ARLR	unclassified	unclassified	8.83599e-07
129895_18	M2day28MG	M2day28MG_contig_129895	UGD	peptide	unclassified	4.23004e-06
1298_1	M5day0MG	M5day0MG_contig_1298	TETQ	tetracycline	plasmid	5.83951e-05
1298_6	M5day0MG	M5day0MG_contig_1298	TETQ	tetracycline	plasmid	4.07254e-05
129967_1	M6day28MG	M6day28MG_contig_129967	TET(40)	tetracycline	unclassified	1.23208e-06
129_1	M1day0MG	M1day0MG_contig_129	TETQ	tetracycline	unclassified	4.84633e-05
129_24	M5day28MG	M5day28MG_contig_129	ADEF	multidrug	chromosome	3.8119e-05
12_7	M1day28MG	M1day28MG_contig_12	UGD	peptide	chromosome	1.49766e-05
130002_2	M6day28MG	M6day28MG_contig_130002	OLEB	multidrug	unclassified	1.04112e-06
1300_2	M14day0MG	M14day0MG_contig_1300	CAM-1	beta-lactam	chromosome	6.55801e-06
130140_1	M9day0MG	M9day0MG_contig_130140	VATG	MLS	phage	8.62595e-07
130152_2	M6day0MG	M6day0MG_contig_130152	TETO	tetracycline	unclassified	1.44689e-06
13018_3	M2day28MG	M2day28MG_contig_13018	UGD	peptide	unclassified	6.70844e-06
13019_1	M1day28MG	M1day28MG_contig_13019	TET(33)	tetracycline	ambiguous (plasmid/phage)	6.27457e-07
130202_23	M2day28MG	M2day28MG_contig_130202	ROSA	peptide	unclassified	2.93599e-06
130226_1	M13day0MG	M13day0MG_contig_130226	TRUNCATED_PUTATIVE_RESPONSE_REGULATOR_ARLR	unclassified	unclassified	5.0827e-07
130286_7	M2day28MG	M2day28MG_contig_130286	ADEF	multidrug	unclassified	1.02792e-05
130291_1	M14day0MG	M14day0MG_contig_130291	MDTO	multidrug	unclassified	8.77714e-07
130324_1	M1day28MG	M1day28MG_contig_130324	MOX-4	beta-lactam	unclassified	6.53601e-07
13034_2	M10day0MG	M10day0MG_contig_13034	CAM-1	beta-lactam	chromosome	1.92431e-06
130360_4	M6day28MG	M6day28MG_contig_130360	LLMA_23S_RIBOSOMAL_RNA_METHYLTRANSFERASE	MLS	unclassified	1.74117e-06
13036_1	M9day28MG	M9day28MG_contig_13036	ESCHERICHIA COLI AMPH BETA-LACTAMASE	beta-lactam	chromosome	3.67169e-07
130408_1	M1day0MG	M1day0MG_contig_130408	TRIC	triclosan	unclassified	1.26754e-06
13041_1	M2day28MG	M2day28MG_contig_13041	TRUNCATED_PUTATIVE_RESPONSE_REGULATOR_ARLR	unclassified	unclassified	7.58402e-07
13044_13	M10day28MG	M10day28MG_contig_13044	VANSC	glycopeptide	chromosome	3.63292e-06
13044_14	M10day28MG	M10day28MG_contig_13044	VANRC	glycopeptide	chromosome	3.21173e-06
13044_15	M10day28MG	M10day28MG_contig_13044	VANTC	glycopeptide	chromosome	4.78235e-06
13054_1	M9day28MG	M9day28MG_contig_13054	LSAA	multidrug	plasmid	1.2315e-06
130603_1	M1day28MG	M1day28MG_contig_130603	VANI	glycopeptide	unclassified	3.94351e-07
130606_1	M6day28MG	M6day28MG_contig_130606	LSA	multidrug	phage	7.79985e-07
13063_1	M10day28MG	M10day28MG_contig_13063	SHV-43	beta-lactam	unclassified	2.98048e-06
130688_1	M5day28MG	M5day28MG_contig_130688	AAC(2')-IB	aminoglycoside	unclassified	5.22422e-07
130757_7	M1day0MG	M1day0MG_contig_130757	UGD	peptide	unclassified	1.48315e-06
130797_63	M14day0MG	M14day0MG_contig_130797	ROSA	peptide	unclassified	2.01965e-05
130832_1	M1day0MG	M1day0MG_contig_130832	VANSM	glycopeptide	unclassified	7.32356e-07
130833_1	M13day0MG	M13day0MG_contig_130833	VANR	glycopeptide	unclassified	1.20784e-06
130833_2	M13day0MG	M13day0MG_contig_130833	VANS	glycopeptide	unclassified	9.20385e-07
13086_1	M5day0MG	M5day0MG_contig_13086	BRUCELLA SUIS MPRF	peptide	chromosome	6.8644e-07
130871_1	M14day0MG	M14day0MG_contig_130871	ROSA	peptide	unclassified	7.39127e-07
130884_78	M6day28MG	M6day28MG_contig_130884	BCRA	bacitracin	unclassified	4.8272e-06
130943_1	M5day28MG	M5day28MG_contig_130943	ERM(48)	MLS	unclassified	5.59957e-07
130952_1	M6day28MG	M6day28MG_contig_130952	OPRM	multidrug	unclassified	1.67571e-06
130952_2	M6day28MG	M6day28MG_contig_130952	ARNA	peptide	unclassified	4.39875e-07
130952_2	M6day28MG	M6day28MG_contig_130952	ARNA	polymyxin	unclassified	4.39875e-07
130954_2	M13day0MG	M13day0MG_contig_130954	ADC-7	beta-lactam	unclassified	1.30093e-06
130958_1	M5day0MG	M5day0MG_contig_130958	PGPB	peptide	unclassified	5.0963e-07
13098_1	M13day28MG	M13day28MG_contig_13098	ABCA	multidrug	phage	1.25026e-06
130996_1	M5day28MG	M5day28MG_contig_130996	CMX	phenicol	unclassified	2.99522e-07
131094_1	M14day0MG	M14day0MG_contig_131094	ERM(34)	MLS	phage	5.40131e-07
13113_2	M14day0MG	M14day0MG_contig_13113	TLA-3	multidrug	chromosome	1.95047e-06
13117_13	M9day28MG	M9day28MG_contig_13117	VANR	glycopeptide	chromosome	1.98555e-06
13117_14	M9day28MG	M9day28MG_contig_13117	VANS	glycopeptide	chromosome	1.27325e-06
131317_1	M5day0MG	M5day0MG_contig_131317	SFB-1	beta-lactam	unclassified	1.49491e-06
131378_9	M1day28MG	M1day28MG_contig_131378	LSAB	multidrug	unclassified	1.00755e-05
131417_1	M1day28MG	M1day28MG_contig_131417	MDTB	aminocoumarin	unclassified	1.20665e-06
131440_1	M2day28MG	M2day28MG_contig_131440	ABCA	multidrug	unclassified	3.51652e-07
131489_4	M1day0MG	M1day0MG_contig_131489	OLEB	multidrug	unclassified	2.60008e-06
13148_15	M5day0MG	M5day0MG_contig_13148	ROSA	peptide	chromosome	2.13691e-06
131574_1	M5day0MG	M5day0MG_contig_131574	MDTC	aminocoumarin	unclassified	1.15985e-06
131677_34	M5day28MG	M5day28MG_contig_131677	ADEF	multidrug	unclassified	5.62148e-06
131685_1	M1day0MG	M1day0MG_contig_131685	MUXC	multidrug	unclassified	5.14938e-07
131692_1	M14day0MG	M14day0MG_contig_131692	VANU	glycopeptide	unclassified	1.05326e-06
131760_2	M5day28MG	M5day28MG_contig_131760	CMY-59	beta-lactam	unclassified	1.0211e-06
131807_1	M14day0MG	M14day0MG_contig_131807	OXA-198	beta-lactam	unclassified	5.54345e-07
131854_7	M13day0MG	M13day0MG_contig_131854	UGD	peptide	unclassified	5.58698e-06
131937_3	M5day28MG	M5day28MG_contig_131937	TMB-2	beta-lactam	unclassified	1.67286e-06
132049_1	M1day28MG	M1day28MG_contig_132049	L1 BETA-LACTAMASE	beta-lactam	unclassified	7.59021e-07
132131_1	M6day28MG	M6day28MG_contig_132131	APH(6)-ID	aminoglycoside	unclassified	1.09969e-06
132204_1	M13day0MG	M13day0MG_contig_132204	MEL	multidrug	unclassified	5.54199e-07
132205_1	M2day28MG	M2day28MG_contig_132205	APH(3'')-IC	aminoglycoside	unclassified	1.18683e-06
132269_1	M1day28MG	M1day28MG_contig_132269	RPOB2	multidrug	phage	1.36823e-06
132293_1	M5day0MG	M5day0MG_contig_132293	GADW	multidrug	unclassified	6.59521e-07
132328_2	M9day0MG	M9day0MG_contig_132328	VATB	MLS	unclassified	1.21626e-06
132332_2	M13day0MG	M13day0MG_contig_132332	APH(3')-IIA	aminoglycoside	unclassified	8.47117e-07
132366_1	M14day0MG	M14day0MG_contig_132366	TET(53)	tetracycline	unclassified	6.19563e-07
132436_1	M13day0MG	M13day0MG_contig_132436	APH(4)-IB	aminoglycoside	unclassified	1.01183e-06
132497_1	M5day28MG	M5day28MG_contig_132497	IRI	rifamycin	unclassified	1.05301e-06
132501_1	M5day28MG	M5day28MG_contig_132501	IRI	rifamycin	unclassified	7.02005e-07
13253_1	M9day28MG	M9day28MG_contig_13253	LRA-3	beta-lactam	unclassified	2.39458e-06
132566_1	M2day28MG	M2day28MG_contig_132566	VANTG	glycopeptide	unclassified	8.43965e-07
132577_1	M5day28MG	M5day28MG_contig_132577	BACA	bacitracin	unclassified	1.34785e-06
132584_2	M5day0MG	M5day0MG_contig_132584	RMTF	aminoglycoside	unclassified	4.31225e-07
132585_1	M9day0MG	M9day0MG_contig_132585	SRT-2	beta-lactam	unclassified	2.796e-06
132689_2	M5day28MG	M5day28MG_contig_132689	TRUNCATED_PUTATIVE_RESPONSE_REGULATOR_ARLR	unclassified	unclassified	7.10891e-07
132697_2	M5day0MG	M5day0MG_contig_132697	MEXK	multidrug	phage	6.79506e-07
132774_1	M1day0MG	M1day0MG_contig_132774	VANXO	glycopeptide	unclassified	1.52574e-06
132838_9	M1day0MG	M1day0MG_contig_132838	CFRC	phenicol	unclassified	1.92051e-06
132860_1	M5day0MG	M5day0MG_contig_132860	KLEBSIELLA PNEUMONIAE ACRA	multidrug	phage	9.34321e-07
1328_3	M10day28MG	M10day28MG_contig_1328	TET(W/N/W)	tetracycline	unclassified	3.37633e-06
132929_1	M5day0MG	M5day0MG_contig_132929	MEF(EN2)	MLS	unclassified	2.95049e-07
132950_20	M6day28MG	M6day28MG_contig_132950	VANU	glycopeptide	unclassified	2.60259e-05
132992_2	M6day0MG	M6day0MG_contig_132992	TRUNCATED_PUTATIVE_RESPONSE_REGULATOR_ARLR	unclassified	unclassified	5.17518e-07
13315_2	M1day28MG	M1day28MG_contig_13315	ADEF	multidrug	chromosome	7.35301e-07
13327_2	M10day28MG	M10day28MG_contig_13327	VANU	glycopeptide	unclassified	1.74911e-06
133355_1	M13day0MG	M13day0MG_contig_133355	CORYNEBACTERIUM STRIATUM TETA	multidrug	unclassified	4.21253e-06
133554_2	M9day0MG	M9day0MG_contig_133554	MDTK	fluoroquinolone	unclassified	1.55931e-06
1335_4	M14day0MG	M14day0MG_contig_1335	CAMPYLOBACTER COLI CHLORAMPHENICOL ACETYLTRANSFERASE	phenicol	ambiguous (phage/chromosome)	1.40434e-05
133668_1	M1day0MG	M1day0MG_contig_133668	TET36	tetracycline	unclassified	8.45026e-07
13369_2	M9day28MG	M9day28MG_contig_13369	VANS	glycopeptide	unclassified	1.00923e-06
13369_3	M9day28MG	M9day28MG_contig_13369	VANR	glycopeptide	unclassified	6.72281e-07
133729_1	M5day0MG	M5day0MG_contig_133729	TET(Y)	tetracycline	unclassified	5.53672e-07
133753_1	M1day0MG	M1day0MG_contig_133753	MYRA	MLS	unclassified	1.33606e-06
133890_1	M9day0MG	M9day0MG_contig_133890	TETW	tetracycline	unclassified	1.16948e-06
133901_1	M9day0MG	M9day0MG_contig_133901	VANU	glycopeptide	phage	1.44793e-06
133901_2	M5day28MG	M5day28MG_contig_133901	UGD	peptide	unclassified	1.20508e-05
133913_2	M6day28MG	M6day28MG_contig_133913	VATB	MLS	unclassified	3.69575e-06
133977_1	M1day28MG	M1day28MG_contig_133977	TET(X3)	tetracycline	unclassified	5.01966e-06
134014_2	M14day0MG	M14day0MG_contig_134014	LMRD	MLS	unclassified	6.7952e-07
134046_1	M14day0MG	M14day0MG_contig_134046	UGD	peptide	unclassified	6.02681e-07
134047_1	M6day28MG	M6day28MG_contig_134047	MCR-4.3	peptide	unclassified	5.865e-07
134055_2	M2day28MG	M2day28MG_contig_134055	VANU	glycopeptide	unclassified	2.33201e-06
13406_1	M13day0MG	M13day0MG_contig_13406	BMR	multidrug	chromosome	5.87516e-07
134133_5	M6day28MG	M6day28MG_contig_134133	VANU	glycopeptide	unclassified	1.57429e-06
134324_1	M1day0MG	M1day0MG_contig_134324	VATC	MLS	phage	1.1876e-06
134361_2	M2day28MG	M2day28MG_contig_134361	VANTRL	glycopeptide	unclassified	6.66288e-07
134365_1	M13day0MG	M13day0MG_contig_134365	KLEBSIELLA PNEUMONIAE OMPK37	beta-lactam	unclassified	4.38868e-07
134398_2	M9day0MG	M9day0MG_contig_134398	SCO-1	beta-lactam	phage	1.14203e-06
134448_1	M14day0MG	M14day0MG_contig_134448	OPTRA	multidrug	unclassified	7.14521e-07
134450_42	M1day28MG	M1day28MG_contig_134450	CFXA2	beta-lactam	unclassified	4.88076e-06
134658_1	M1day28MG	M1day28MG_contig_134658	ROSA	peptide	unclassified	2.94858e-06
134686_2	M6day28MG	M6day28MG_contig_134686	SFH-1	beta-lactam	unclassified	6.28393e-07
13468_1	M9day28MG	M9day28MG_contig_13468	VANR	glycopeptide	chromosome	4.65292e-06
134710_2	M14day0MG	M14day0MG_contig_134710	TEM-87	beta-lactam	unclassified	2.0518e-06
13475_4	M5day0MG	M5day0MG_contig_13475	BCRA	bacitracin	plasmid	1.52889e-06
134810_2	M13day0MG	M13day0MG_contig_134810	AAC(6')-ISA	aminoglycoside	unclassified	7.35879e-07
135160_1	M6day0MG	M6day0MG_contig_135160	EFRB	multidrug	unclassified	8.07151e-07
135268_29	M1day28MG	M1day28MG_contig_135268	ADEF	multidrug	unclassified	2.53373e-06
135298_1	M6day0MG	M6day0MG_contig_135298	CATB11	phenicol	unclassified	1.54748e-06
135384_1	M9day0MG	M9day0MG_contig_135384	VANYD	glycopeptide	unclassified	1.24108e-06
1354_2	M14day0MG	M14day0MG_contig_1354	TETQ	tetracycline	unclassified	5.84828e-05
135522_54	M2day28MG	M2day28MG_contig_135522	ROSA	peptide	unclassified	4.07359e-06
135547_1	M1day0MG	M1day0MG_contig_135547	SPD	aminoglycoside	unclassified	9.98667e-07
135553_1	M9day0MG	M9day0MG_contig_135553	OXA-372	beta-lactam	phage	1.54446e-06
135557_49	M1day0MG	M1day0MG_contig_135557	RPOB2	multidrug	unclassified	1.84e-06
13567_2	M6day0MG	M6day0MG_contig_13567	TET(Y)	tetracycline	unclassified	1.43494e-06
13573_2	M1day0MG	M1day0MG_contig_13573	RPOB2	multidrug	ambiguous (phage/chromosome)	1.55046e-06
135740_40	M14day0MG	M14day0MG_contig_135740	UGD	peptide	unclassified	3.30197e-06
135740_88	M14day0MG	M14day0MG_contig_135740	CFXA2	beta-lactam	unclassified	3.24836e-06
135760_1	M6day28MG	M6day28MG_contig_135760	OXA-296	beta-lactam	unclassified	7.99773e-07
135764_1	M2day28MG	M2day28MG_contig_135764	TET(44)	tetracycline	unclassified	5.98086e-07
135764_1	M9day0MG	M9day0MG_contig_135764	KPC-5	beta-lactam	phage	3.95532e-06
13584_2	M1day28MG	M1day28MG_contig_13584	TAEA	pleuromutilin	unclassified	1.20665e-06
13600_1	M14day0MG	M14day0MG_contig_13600	TET(W/N/W)	tetracycline	chromosome	1.50465e-06
136082_1	M5day28MG	M5day28MG_contig_136082	PNGM-1	beta-lactam	unclassified	9.36006e-07
136130_1	M14day0MG	M14day0MG_contig_136130	DHA-15	beta-lactam	unclassified	5.01551e-07
13621_1	M10day28MG	M10day28MG_contig_13621	TET(40)	tetracycline	unclassified	1.16062e-06
13629_1	M10day28MG	M10day28MG_contig_13629	ESCHERICHIA COLI ACRA	multidrug	unclassified	2.81177e-06
13632_2	M1day28MG	M1day28MG_contig_13632	VANU	glycopeptide	phage	7.94249e-07
13653_56	M13day28MG	M13day28MG_contig_13653	VANU	glycopeptide	chromosome	3.26538e-05
136596_2	M9day0MG	M9day0MG_contig_136596	AADA24	aminoglycoside	unclassified	1.66156e-06
136639_1	M6day28MG	M6day28MG_contig_136639	OXA-155	beta-lactam	unclassified	7.7625e-07
136711_1	M13day0MG	M13day0MG_contig_136711	VANU	glycopeptide	unclassified	5.87516e-07
136793_1	M6day0MG	M6day0MG_contig_136793	EVGS	multidrug	unclassified	1.11606e-06
136813_1	M2day28MG	M2day28MG_contig_136813	BAES	aminoglycoside:aminocoumarin	unclassified	9.49461e-07
136900_1	M6day28MG	M6day28MG_contig_136900	LISTERIA MONOCYTOGENES MPRF	peptide	unclassified	1.45787e-06
136_1	M14day28MG	M14day28MG_contig_136	CATP	phenicol	plasmid	1.35373e-05
137043_1	M1day28MG	M1day28MG_contig_137043	VANRG	glycopeptide	unclassified	8.71468e-07
1370_2	M9day28MG	M9day28MG_contig_1370	BCRA	bacitracin	chromosome	3.39751e-06
137222_2	M14day0MG	M14day0MG_contig_137222	MPHB	MLS	unclassified	2.0062e-06
137223_1	M13day0MG	M13day0MG_contig_137223	VANSN	glycopeptide	unclassified	2.802e-06
137246_1	M6day28MG	M6day28MG_contig_137246	KLEBSIELLA PNEUMONIAE KPNH	multidrug	phage	3.19909e-07
137246_2	M1day0MG	M1day0MG_contig_137246	MTRD	multidrug	unclassified	4.93723e-07
137330_2	M5day28MG	M5day28MG_contig_137330	LLMA_23S_RIBOSOMAL_RNA_METHYLTRANSFERASE	MLS	unclassified	1.20482e-06
137335_2	M2day28MG	M2day28MG_contig_137335	OQXB	multidrug	unclassified	1.15086e-06
137388_2	M1day28MG	M1day28MG_contig_137388	AAC(2')-IB	aminoglycoside	unclassified	1.91298e-07
137398_2	M1day0MG	M1day0MG_contig_137398	VANR	glycopeptide	unclassified	9.77509e-07
137464_1	M2day28MG	M2day28MG_contig_137464	ABEM	multidrug	phage	4.3517e-06
137481_1	M6day0MG	M6day0MG_contig_137481	CFRC	phenicol	phage	8.76905e-07
137648_1	M5day28MG	M5day28MG_contig_137648	EVGS	multidrug	unclassified	0.000388911
137884_1	M6day0MG	M6day0MG_contig_137884	TETQ	tetracycline	unclassified	2.22149e-05
137884_3	M5day28MG	M5day28MG_contig_137884	TETO	tetracycline	unclassified	1.40401e-06
138021_3	M13day0MG	M13day0MG_contig_138021	TET(W/N/W)	tetracycline	unclassified	7.30535e-07
13817_2	M9day28MG	M9day28MG_contig_13817	VANU	glycopeptide	ambiguous (phage/chromosome)	3.5637e-06
138285_1	M9day0MG	M9day0MG_contig_138285	UGD	peptide	unclassified	9.51132e-07
1382_14	M1day28MG	M1day28MG_contig_1382	UGD	peptide	unclassified	6.48573e-06
138319_2	M5day28MG	M5day28MG_contig_138319	APH(4)-IB	aminoglycoside	unclassified	9.10709e-07
138321_1	M5day28MG	M5day28MG_contig_138321	CARB-2	beta-lactam	unclassified	0
138321_2	M5day28MG	M5day28MG_contig_138321	CARB-2	beta-lactam	unclassified	0
138386_1	M1day28MG	M1day28MG_contig_138386	VANSN	glycopeptide	unclassified	5.52882e-06
1383_1	M9day28MG	M9day28MG_contig_1383	TET(W/N/W)	tetracycline	unclassified	2.56008e-06
138469_2	M1day28MG	M1day28MG_contig_138469	TRUNCATED_PUTATIVE_RESPONSE_REGULATOR_ARLR	unclassified	unclassified	1.58893e-06
13859_1	M10day0MG	M10day0MG_contig_13859	RPHB	rifamycin	plasmid	1.50866e-06
138642_1	M13day0MG	M13day0MG_contig_138642	VANWB	glycopeptide	unclassified	2.98574e-07
138746_1	M1day0MG	M1day0MG_contig_138746	CMY-26	beta-lactam	unclassified	2.28861e-06
138801_10	M13day0MG	M13day0MG_contig_138801	MSI-OXA	beta-lactam	unclassified	4.72189e-06
138918_1	M6day0MG	M6day0MG_contig_138918	CPHA6	beta-lactam	unclassified	5.84603e-07
139059_2	M9day0MG	M9day0MG_contig_139059	ADEA	multidrug	unclassified	1.73751e-06
139111_1	M14day0MG	M14day0MG_contig_139111	OXA-372	beta-lactam	phage	4.89887e-07
139118_10	M5day28MG	M5day28MG_contig_139118	ADEF	multidrug	unclassified	1.26831e-06
139118_11	M5day28MG	M5day28MG_contig_139118	MEXA	multidrug	unclassified	1.49586e-06
139118_9	M5day28MG	M5day28MG_contig_139118	OPRM	multidrug	unclassified	1.61724e-06
139152_2	M6day0MG	M6day0MG_contig_139152	AAC(2')-IA	aminoglycoside	unclassified	1.19578e-06
13930_1	M14day0MG	M14day0MG_contig_13930	TRUNCATED_PUTATIVE_RESPONSE_REGULATOR_ARLR	unclassified	plasmid	5.54345e-07
139401_1	M2day28MG	M2day28MG_contig_139401	AAC(2')-IB	aminoglycoside	unclassified	5.78719e-06
139455_2	M1day0MG	M1day0MG_contig_139455	VANU	glycopeptide	unclassified	7.52421e-07
139457_1	M5day28MG	M5day28MG_contig_139457	APH(3')-VB	aminoglycoside	unclassified	2.88002e-07
13947_1	M10day0MG	M10day0MG_contig_13947	MOX-3	beta-lactam	plasmid	1.95085e-06
139549_7	M6day0MG	M6day0MG_contig_139549	TETB(58)	tetracycline	unclassified	3.15686e-06
139609_1	M1day0MG	M1day0MG_contig_139609	DFRA3B	diaminopyrimidine	unclassified	4.53004e-07
139639_7	M1day0MG	M1day0MG_contig_139639	RPOB2	multidrug	unclassified	1.20558e-06
13964_4	M14day28MG	M14day28MG_contig_13964	VANR	glycopeptide	plasmid	2.7154e-06
139676_2	M9day0MG	M9day0MG_contig_139676	UGD	peptide	unclassified	3.75732e-06
139842_4	M1day28MG	M1day28MG_contig_139842	AADE	aminoglycoside	unclassified	1.51979e-06
139844_1	M13day0MG	M13day0MG_contig_139844	VGA(E) STAPHYLOCOCCUS COHNII	multidrug	unclassified	4.33643e-07
13985_1	M2day28MG	M2day28MG_contig_13985	MEF(EN2)	MLS	ambiguous (phage/chromosome)	3.67533e-06
139888_1	M6day0MG	M6day0MG_contig_139888	ANT(6)-IA	aminoglycoside	unclassified	8.30752e-07
139915_2	M14day0MG	M14day0MG_contig_139915	AADE	aminoglycoside	unclassified	1.09335e-06
140176_1	M14day0MG	M14day0MG_contig_140176	TETB(P)	tetracycline	unclassified	4.55462e-06
140396_1	M5day28MG	M5day28MG_contig_140396	SMEF	multidrug	unclassified	3.59426e-07
140424_1	M1day28MG	M1day28MG_contig_140424	ACINETOBACTER BAUMANNII AMVA	multidrug	unclassified	4.12801e-07
140449_4	M6day0MG	M6day0MG_contig_140449	RPOB2	multidrug	unclassified	1.68821e-06
14046_7	M10day28MG	M10day28MG_contig_14046	ACRF	multidrug	chromosome	6.5513e-06
14046_8	M10day28MG	M10day28MG_contig_14046	ACRE	multidrug	chromosome	8.75098e-06
14046_9	M10day28MG	M10day28MG_contig_14046	ACRS	multidrug	chromosome	5.95647e-06
140546_1	M6day0MG	M6day0MG_contig_140546	MPHF	MLS	unclassified	3.97089e-07
140553_8	M6day28MG	M6day28MG_contig_140553	TET(W/N/W)	tetracycline	unclassified	1.23577e-05
140578_2	M6day28MG	M6day28MG_contig_140578	BIC-1	beta-lactam	unclassified	9.10087e-07
14065_2	M5day28MG	M5day28MG_contig_14065	VANU	glycopeptide	chromosome	1.09201e-06
140701_1	M14day0MG	M14day0MG_contig_140701	PMPM	multidrug	unclassified	1.75543e-06
140738_1	M1day0MG	M1day0MG_contig_140738	EMRK	tetracycline	unclassified	4.99334e-07
140828_1	M1day0MG	M1day0MG_contig_140828	VANO	glycopeptide	unclassified	4.99334e-07
140837_1	M5day28MG	M5day28MG_contig_140837	OXA-294	beta-lactam	unclassified	1.08697e-06
140859_3	M9day0MG	M9day0MG_contig_140859	RPOB2	multidrug	unclassified	3.88715e-06
1408_1	M9day0MG	M9day0MG_contig_1408	BLA1	beta-lactam	unclassified	1.30781e-06
140966_1	M2day28MG	M2day28MG_contig_140966	VATE	MLS	unclassified	1.13995e-06
14096_136	M13day28MG	M13day28MG_contig_14096	KLEBSIELLA PNEUMONIAE KPNE	multidrug	chromosome	3.37774e-05
14096_137	M13day28MG	M13day28MG_contig_14096	KLEBSIELLA PNEUMONIAE KPNF	multidrug	chromosome	3.76441e-05
14096_71	M13day28MG	M13day28MG_contig_14096	MDTK	fluoroquinolone	chromosome	2.27995e-05
140982_2	M1day0MG	M1day0MG_contig_140982	MYRA	MLS	unclassified	1.96167e-06
141047_1	M5day28MG	M5day28MG_contig_141047	ERMH	MLS	unclassified	1.60458e-06
141064_1	M5day28MG	M5day28MG_contig_141064	SUL3	sulfonamide	unclassified	6.24004e-07
141068_1	M2day28MG	M2day28MG_contig_141068	TET(40)	tetracycline	unclassified	7.63934e-07
141158_55	M5day28MG	M5day28MG_contig_141158	UGD	peptide	unclassified	5.56475e-06
141316_1	M9day0MG	M9day0MG_contig_141316	ACRD	aminoglycoside	unclassified	1.84282e-06
141393_3	M13day0MG	M13day0MG_contig_141393	TRUNCATED_PUTATIVE_RESPONSE_REGULATOR_ARLR	unclassified	unclassified	1.49112e-06
141403_1	M6day0MG	M6day0MG_contig_141403	OXA-417	beta-lactam	phage	3.75816e-07
141405_5	M6day28MG	M6day28MG_contig_141405	ADEF	multidrug	unclassified	2.89592e-06
141419_13	M6day0MG	M6day0MG_contig_141419	UGD	peptide	unclassified	5.58502e-06
14151_2	M14day0MG	M14day0MG_contig_14151	VANR	glycopeptide	chromosome	1.04418e-06
14152_17	M10day28MG	M10day28MG_contig_14152	LSA	multidrug	chromosome	8.34698e-06
141533_2	M1day28MG	M1day28MG_contig_141533	UGD	peptide	unclassified	7.40949e-07
14159_1	M13day28MG	M13day28MG_contig_14159	TET(50)	tetracycline	unclassified	6.66804e-07
141677_1	M6day0MG	M6day0MG_contig_141677	VANU	glycopeptide	unclassified	7.62526e-07
141767_1	M6day0MG	M6day0MG_contig_141767	EFRB	multidrug	unclassified	6.71023e-07
141773_2	M9day0MG	M9day0MG_contig_141773	EMTA	MLS	unclassified	9.88829e-07
141795_1	M1day28MG	M1day28MG_contig_141795	DFRA3B	diaminopyrimidine	unclassified	7.74638e-07
14181_1	M14day0MG	M14day0MG_contig_14181	VANU	glycopeptide	unclassified	1.37381e-06
141833_2	M6day28MG	M6day28MG_contig_141833	MDSB	multidrug	unclassified	1.955e-06
141867_1	M6day28MG	M6day28MG_contig_141867	VANRI	glycopeptide	unclassified	1.42436e-05
1418_3	M9day28MG	M9day28MG_contig_1418	UGD	peptide	plasmid	2.89447e-06
141900_2	M1day0MG	M1day0MG_contig_141900	LRA-13	beta-lactam	unclassified	5.78176e-07
141927_1	M6day0MG	M6day0MG_contig_141927	LMRD	MLS	unclassified	9.86518e-07
141962_93	M14day0MG	M14day0MG_contig_141962	ADEF	multidrug	unclassified	2.22377e-06
142068_1	M6day0MG	M6day0MG_contig_142068	TET(56)	tetracycline	unclassified	1.68366e-06
14207_23	M1day0MG	M1day0MG_contig_14207	PEDO-3	beta-lactam	unclassified	1.47564e-06
1420_1	M6day28MG	M6day28MG_contig_1420	OPRJ	multidrug	chromosome	3.825e-07
142314_4	M13day0MG	M13day0MG_contig_142314	VANU	glycopeptide	unclassified	1.85503e-06
142344_2	M2day28MG	M2day28MG_contig_142344	LSAE	multidrug	unclassified	1.24113e-06
142351_1	M1day28MG	M1day28MG_contig_142351	APH(2'')-IE	aminoglycoside	unclassified	5.73894e-07
142482_2	M6day28MG	M6day28MG_contig_142482	BLAF	beta-lactam	phage	8.51371e-07
142555_1	M6day0MG	M6day0MG_contig_142555	TETQ	tetracycline	unclassified	2.01769e-05
142556_1	M6day28MG	M6day28MG_contig_142556	SGM	aminoglycoside	phage	6.59813e-07
142557_2	M5day28MG	M5day28MG_contig_142557	MSRA	multidrug	unclassified	1.40401e-06
142565_1	M9day0MG	M9day0MG_contig_142565	LNUG	MLS	unclassified	9.65285e-07
142713_1	M9day0MG	M9day0MG_contig_142713	TCR3	tetracycline	unclassified	1.44793e-06
142797_1	M6day0MG	M6day0MG_contig_142797	APH(3')-IIA	aminoglycoside	unclassified	8.76905e-07
143062_3	M9day0MG	M9day0MG_contig_143062	UGD	peptide	unclassified	1.45834e-06
14306_32	M2day28MG	M2day28MG_contig_14306	ADEF	multidrug	unclassified	2.67017e-06
143088_1	M1day28MG	M1day28MG_contig_143088	FACT	elfamycin	unclassified	5.31743e-07
143097_1	M9day0MG	M9day0MG_contig_143097	AER-1	beta-lactam	unclassified	3.86114e-06
143119_1	M6day28MG	M6day28MG_contig_143119	ERMW	MLS	unclassified	1.19966e-06
143167_2	M9day0MG	M9day0MG_contig_143167	UGD	peptide	unclassified	2.12081e-06
143280_22	M1day28MG	M1day28MG_contig_143280	ROSA	peptide	unclassified	1.03726e-05
143349_1	M14day0MG	M14day0MG_contig_143349	AAC(6')-IIC	aminoglycoside	unclassified	1.68521e-06
143354_1	M6day0MG	M6day0MG_contig_143354	TET(55)	tetracycline	unclassified	2.10457e-06
14347_1	M5day0MG	M5day0MG_contig_14347	VIBRIO CHOLERAE VARG	beta-lactam	unclassified	9.74944e-07
143493_1	M1day28MG	M1day28MG_contig_143493	ROSB	peptide	unclassified	4.65933e-07
143610_53	M9day0MG	M9day0MG_contig_143610	VANRE	glycopeptide	unclassified	1.01355e-05
143623_1	M9day0MG	M9day0MG_contig_143623	VANR	glycopeptide	unclassified	2.92571e-06
143753_2	M2day28MG	M2day28MG_contig_143753	TETO	tetracycline	unclassified	1.04255e-06
143812_2	M9day0MG	M9day0MG_contig_143812	MGTA	MLS	unclassified	7.94941e-07
14381_20	M10day28MG	M10day28MG_contig_14381	CRP	multidrug	chromosome	7.06275e-06
14381_53	M10day28MG	M10day28MG_contig_14381	PBP-1A	beta-lactam	chromosome	6.80035e-06
14381_63	M10day28MG	M10day28MG_contig_14381	OMPR	beta-lactam	chromosome	9.58248e-06
14388_1	M10day28MG	M10day28MG_contig_14388	VANR	glycopeptide	chromosome	1.06608e-05
14388_2	M10day28MG	M10day28MG_contig_14388	VAND	glycopeptide	chromosome	1.47953e-05
14388_37	M13day28MG	M13day28MG_contig_14388	BAER	aminoglycoside:aminocoumarin	chromosome	3.5775e-05
14388_38	M13day28MG	M13day28MG_contig_14388	BAES	aminoglycoside:aminocoumarin	chromosome	3.4708e-05
14388_39	M13day28MG	M13day28MG_contig_14388	MDTD	multidrug	chromosome	3.21253e-05
14388_40	M13day28MG	M13day28MG_contig_14388	MDTC	aminocoumarin	chromosome	3.05521e-05
14388_41	M13day28MG	M13day28MG_contig_14388	MDTB	aminocoumarin	chromosome	3.20911e-05
14388_42	M13day28MG	M13day28MG_contig_14388	MDTA	aminocoumarin	chromosome	3.33242e-05
14388_52	M13day28MG	M13day28MG_contig_14388	OMPF	beta-lactam	chromosome	3.17541e-05
14389_8	M6day0MG	M6day0MG_contig_14389	VANR	glycopeptide	chromosome	2.19413e-06
14389_9	M6day0MG	M6day0MG_contig_14389	VANS	glycopeptide	chromosome	1.20889e-06
143940_1	M14day0MG	M14day0MG_contig_143940	MDSA	multidrug	unclassified	2.0062e-06
144185_1	M9day0MG	M9day0MG_contig_144185	ERP-1	beta-lactam	unclassified	1.18083e-06
144274_3	M9day0MG	M9day0MG_contig_144274	ANT(6)-IB	aminoglycoside	phage	9.21409e-07
14434_3	M9day28MG	M9day28MG_contig_14434	LLMA_23S_RIBOSOMAL_RNA_METHYLTRANSFERASE	MLS	unclassified	1.73314e-06
14434_48	M10day28MG	M10day28MG_contig_14434	PATA	fluoroquinolone	chromosome	6.19684e-06
14434_63	M10day28MG	M10day28MG_contig_14434	BACA	bacitracin	chromosome	6.79854e-06
14434_83	M10day28MG	M10day28MG_contig_14434	TOLC	multidrug	chromosome	8.09476e-06
144601_1	M2day28MG	M2day28MG_contig_144601	VANC	glycopeptide	unclassified	1.8085e-06
144622_1	M13day0MG	M13day0MG_contig_144622	OXA-286	beta-lactam	unclassified	2.335e-06
144674_60	M14day0MG	M14day0MG_contig_144674	ADEF	multidrug	unclassified	3.54069e-06
144688_3	M13day0MG	M13day0MG_contig_144688	BAES	aminoglycoside:aminocoumarin	unclassified	1.25607e-06
14471_2	M14day0MG	M14day0MG_contig_14471	APH(4)-IB	aminoglycoside	phage	5.64244e-07
144722_16	M1day28MG	M1day28MG_contig_144722	ADEF	multidrug	unclassified	3.27356e-06
144731_1	M2day28MG	M2day28MG_contig_144731	CATA8	phenicol	unclassified	2.43452e-06
144874_2	M13day0MG	M13day0MG_contig_144874	OXA-155	beta-lactam	unclassified	1.01183e-06
14495_15	M14day0MG	M14day0MG_contig_14495	TETO	tetracycline	ambiguous (phage/chromosome)	4.92068e-06
145205_2	M5day28MG	M5day28MG_contig_145205	ROSA	peptide	unclassified	2.33066e-06
145215_2	M1day28MG	M1day28MG_contig_145215	RPOB2	multidrug	unclassified	3.01194e-06
145238_1	M14day0MG	M14day0MG_contig_145238	MCR-7.1	peptide	unclassified	1.01928e-06
14527_2	M1day28MG	M1day28MG_contig_14527	VANS	glycopeptide	unclassified	4.71013e-06
14527_3	M1day28MG	M1day28MG_contig_14527	VANR	glycopeptide	unclassified	4.59197e-06
145372_2	M1day28MG	M1day28MG_contig_145372	TETQ	tetracycline	unclassified	5.35634e-06
145426_1	M5day28MG	M5day28MG_contig_145426	MEXN	phenicol	unclassified	9.36006e-07
145427_1	M6day28MG	M6day28MG_contig_145427	TET(40)	tetracycline	unclassified	2.03019e-06
145432_1	M5day28MG	M5day28MG_contig_145432	CATII	phenicol	unclassified	1.54925e-06
145684_1	M5day28MG	M5day28MG_contig_145684	LLMA_23S_RIBOSOMAL_RNA_METHYLTRANSFERASE	MLS	unclassified	1.06751e-06
145813_1	M2day28MG	M2day28MG_contig_145813	VANR	glycopeptide	unclassified	5.44494e-07
146040_2	M9day0MG	M9day0MG_contig_146040	VANU	glycopeptide	phage	2.35026e-06
14613_1	M13day0MG	M13day0MG_contig_14613	MDTO	multidrug	unclassified	1.01183e-06
1461_1	M1day28MG	M1day28MG_contig_1461	BCRA	bacitracin	chromosome	2.86947e-06
146203_1	M13day0MG	M13day0MG_contig_146203	MEXB	multidrug	phage	5.78191e-06
146218_1	M1day28MG	M1day28MG_contig_146218	LLMA_23S_RIBOSOMAL_RNA_METHYLTRANSFERASE	MLS	unclassified	5.10346e-07
146223_2	M5day28MG	M5day28MG_contig_146223	TEM-87	beta-lactam	unclassified	1.70614e-06
146326_188	M6day0MG	M6day0MG_contig_146326	LLMA_23S_RIBOSOMAL_RNA_METHYLTRANSFERASE	MLS	unclassified	4.5599e-06
14635_1	M6day0MG	M6day0MG_contig_14635	VAND	glycopeptide	phage	1.1525e-05
146486_2	M6day28MG	M6day28MG_contig_146486	TETW	tetracycline	unclassified	1.56217e-06
146515_1	M6day28MG	M6day28MG_contig_146515	LLMA_23S_RIBOSOMAL_RNA_METHYLTRANSFERASE	MLS	unclassified	7.45551e-07
146527_1	M5day28MG	M5day28MG_contig_146527	APH(3')-IVA	aminoglycoside	unclassified	1.0211e-06
146601_1	M6day28MG	M6day28MG_contig_146601	VANXF	glycopeptide	unclassified	7.038e-07
146788_2	M6day0MG	M6day0MG_contig_146788	MECB	beta-lactam	unclassified	5.01088e-07
14694_1	M1day0MG	M1day0MG_contig_14694	UGD	peptide	plasmid	5.03915e-07
146953_4	M9day0MG	M9day0MG_contig_146953	MEXA	multidrug	unclassified	3.64688e-06
147010_1	M9day0MG	M9day0MG_contig_147010	AAC(2')-IA	aminoglycoside	phage	6.53903e-07
147031_1	M9day0MG	M9day0MG_contig_147031	VAND	glycopeptide	unclassified	1.25573e-06
147102_1	M14day0MG	M14day0MG_contig_147102	AAC(2')-IB	aminoglycoside	unclassified	6.31954e-07
147159_3	M5day28MG	M5day28MG_contig_147159	UGD	peptide	unclassified	2.92802e-06
147259_1	M5day28MG	M5day28MG_contig_147259	TEM-87	beta-lactam	unclassified	4.88351e-07
147344_2	M14day0MG	M14day0MG_contig_147344	VATE	MLS	unclassified	1.34141e-06
147383_2	M9day0MG	M9day0MG_contig_147383	BCRA	bacitracin	unclassified	3.81726e-06
147385_1	M2day28MG	M2day28MG_contig_147385	OXA-308	beta-lactam	unclassified	2.59682e-06
147391_3	M1day28MG	M1day28MG_contig_147391	VANS	glycopeptide	unclassified	2.06831e-06
147391_4	M1day28MG	M1day28MG_contig_147391	VANR	glycopeptide	unclassified	2.46978e-06
147524_81	M6day0MG	M6day0MG_contig_147524	UGD	peptide	unclassified	4.70688e-06
147531_1	M2day28MG	M2day28MG_contig_147531	VANA	glycopeptide	unclassified	4.86903e-07
147604_22	M6day28MG	M6day28MG_contig_147604	MPHE	MLS	unclassified	7.3899e-06
147635_2	M1day28MG	M1day28MG_contig_147635	LLMA_23S_RIBOSOMAL_RNA_METHYLTRANSFERASE	MLS	unclassified	1.90138e-06
14765_6	M13day28MG	M13day28MG_contig_14765	MEFE	MLS	unclassified	8.78593e-06
147689_2	M1day28MG	M1day28MG_contig_147689	FARB	antibacterial_free_fatty_acids	unclassified	7.84321e-07
147697_4	M9day0MG	M9day0MG_contig_147697	VGAB	multidrug	unclassified	8.32559e-06
147704_1	M9day0MG	M9day0MG_contig_147704	FOMB	fosfomycin	unclassified	3.77135e-06
147820_1	M2day28MG	M2day28MG_contig_147820	EVGS	multidrug	unclassified	1.18155e-06
147835_13	M2day28MG	M2day28MG_contig_147835	DFRA6	diaminopyrimidine	unclassified	5.86087e-06
147849_2	M5day28MG	M5day28MG_contig_147849	CMY-40	beta-lactam	unclassified	4.40473e-07
147850_1	M9day0MG	M9day0MG_contig_147850	UGD	peptide	unclassified	2.12018e-06
147905_1	M14day0MG	M14day0MG_contig_147905	LNUP	MLS	unclassified	6.7952e-07
147_31	M10day28MG	M10day28MG_contig_147	ESCHERICHIA COLI MARR MUTANT CONFERRING ANTIBIOTIC RESISTANCE	multidrug	plasmid	1.07914e-05
147_32	M10day28MG	M10day28MG_contig_147	MARA	multidrug	plasmid	1.18365e-05
147_7	M10day28MG	M10day28MG_contig_147	MPHG	MLS	plasmid	1.07628e-05
148026_14	M2day28MG	M2day28MG_contig_148026	LARIBACTER HONGKONGENSIS AMPC BETA-LACTAMASE	beta-lactam	unclassified	7.43493e-06
148200_1	M5day28MG	M5day28MG_contig_148200	VANRG	glycopeptide	unclassified	1.57249e-06
14838_117	M13day28MG	M13day28MG_contig_14838	KDPE	aminoglycoside	chromosome	3.63792e-05
14838_70	M13day28MG	M13day28MG_contig_14838	PENA	beta-lactam	chromosome	3.30983e-05
148437_1	M1day28MG	M1day28MG_contig_148437	NPMA	aminoglycoside	phage	4.61365e-07
148592_1	M1day28MG	M1day28MG_contig_148592	TET32	tetracycline	unclassified	1.91883e-07
14867_1	M5day28MG	M5day28MG_contig_14867	VANR	glycopeptide	unclassified	1.1575e-06
148740_1	M6day28MG	M6day28MG_contig_148740	VANR	glycopeptide	unclassified	1.31191e-06
148755_9	M5day28MG	M5day28MG_contig_148755	ROSA	peptide	unclassified	2.17484e-06
148785_1	M6day0MG	M6day0MG_contig_148785	VANR	glycopeptide	unclassified	8.64892e-07
148792_1	M2day28MG	M2day28MG_contig_148792	SFB-1	beta-lactam	unclassified	5.62644e-07
148827_1	M9day0MG	M9day0MG_contig_148827	VANO	glycopeptide	unclassified	6.42739e-06
148858_100	M14day0MG	M14day0MG_contig_148858	MEXX	multidrug	unclassified	6.52683e-06
148858_99	M14day0MG	M14day0MG_contig_148858	AXYY	multidrug	unclassified	6.05495e-06
148952_1	M1day28MG	M1day28MG_contig_148952	SFB-1	beta-lactam	phage	7.52948e-06
14901_1	M1day28MG	M1day28MG_contig_14901	APHA15	aminoglycoside	chromosome	9.63202e-07
149031_1	M9day0MG	M9day0MG_contig_149031	STAPHYLOCOCCUS MUPA CONFERRING RESISTANCE TO MUPIROCIN	mupirocin	phage	1.26694e-06
149152_6	M6day28MG	M6day28MG_contig_149152	ADEF	multidrug	unclassified	1.54429e-06
149289_1	M2day28MG	M2day28MG_contig_149289	VANTRL	glycopeptide	unclassified	1.26595e-06
149336_1	M6day28MG	M6day28MG_contig_149336	RLMA(II)	MLS	unclassified	1.0557e-06
14935_6	M10day28MG	M10day28MG_contig_14935	KASUGAMYCIN_RESISTANCE_PROTEIN_KSGA	aminoglycoside	chromosome	1.0787e-05
14940_1	M9day0MG	M9day0MG_contig_14940	TETQ	tetracycline	ambiguous (plasmid/phage)	8.89946e-06
14956_6	M14day28MG	M14day28MG_contig_14956	RPOB2	multidrug	phage	1.25975e-05
149682_1	M2day28MG	M2day28MG_contig_149682	ACC-2	beta-lactam	unclassified	1.46071e-06
149712_1	M2day28MG	M2day28MG_contig_149712	OXA-155	beta-lactam	unclassified	6.66288e-07
14971_85	M9day28MG	M9day28MG_contig_14971	VANRI	glycopeptide	unclassified	7.12181e-06
149829_9	M6day0MG	M6day0MG_contig_149829	VANI	glycopeptide	unclassified	1.7198e-06
149850_1	M5day28MG	M5day28MG_contig_149850	ACI-1	beta-lactam	unclassified	2.24641e-06
149929_1	M6day0MG	M6day0MG_contig_149929	ADEB	multidrug	unclassified	6.57679e-07
149984_1	M5day28MG	M5day28MG_contig_149984	CIPA	multidrug	unclassified	3.51002e-07
149989_2	M2day28MG	M2day28MG_contig_149989	LLMA_23S_RIBOSOMAL_RNA_METHYLTRANSFERASE	MLS	unclassified	8.5249e-07
149_150	M13day28MG	M13day28MG_contig_149	MDTM	multidrug	chromosome	3.4995e-05
15010_4	M6day0MG	M6day0MG_contig_15010	UGD	peptide	chromosome	1.65011e-06
150143_1	M6day0MG	M6day0MG_contig_150143	ANT(4')-IA	aminoglycoside	unclassified	9.15031e-07
150182_1	M2day28MG	M2day28MG_contig_150182	VIM-33	beta-lactam	phage	1.76644e-06
150211_1	M6day0MG	M6day0MG_contig_150211	LRA-3	beta-lactam	unclassified	7.17468e-07
150279_2	M14day0MG	M14day0MG_contig_150279	ROSA	peptide	unclassified	9.27739e-07
150458_2	M2day28MG	M2day28MG_contig_150458	VANU	glycopeptide	unclassified	1.47968e-06
150502_1	M6day28MG	M6day28MG_contig_150502	EFRB	multidrug	unclassified	1.50814e-06
150504_1	M6day28MG	M6day28MG_contig_150504	OXA-152	beta-lactam	unclassified	5.43056e-07
150569_1	M6day0MG	M6day0MG_contig_150569	CHRB	MLS	unclassified	1.14379e-06
15056_1	M9day28MG	M9day28MG_contig_15056	ROSB	peptide	unclassified	6.47945e-07
150591_1	M2day28MG	M2day28MG_contig_150591	EBR-2	beta-lactam	unclassified	1.18427e-05
150645_2	M6day0MG	M6day0MG_contig_150645	VANXA	glycopeptide	unclassified	3.04609e-06
1506_4	M1day28MG	M1day28MG_contig_1506	ROSA	peptide	plasmid	8.86456e-07
15076_13	M10day28MG	M10day28MG_contig_15076	LSA	multidrug	chromosome	4.14779e-06
15094_3	M5day0MG	M5day0MG_contig_15094	LSA	multidrug	chromosome	9.8793e-07
15094_9	M1day0MG	M1day0MG_contig_15094	POXTA	multidrug	chromosome	8.8929e-07
15101_1	M10day28MG	M10day28MG_contig_15101	VANL	glycopeptide	unclassified	5.19851e-06
151159_1	M6day0MG	M6day0MG_contig_151159	KPC-13	beta-lactam	unclassified	6.07088e-07
151215_2	M2day28MG	M2day28MG_contig_151215	UGD	peptide	unclassified	1.28306e-06
151597_28	M1day28MG	M1day28MG_contig_151597	VANI	glycopeptide	unclassified	2.86409e-06
151597_31	M1day28MG	M1day28MG_contig_151597	VANR	glycopeptide	unclassified	2.6144e-06
15169_2	M6day0MG	M6day0MG_contig_15169	VANR	glycopeptide	unclassified	8.58087e-07
15187_13	M14day0MG	M14day0MG_contig_15187	DFRA6	diaminopyrimidine	unclassified	1.18979e-05
15193_41	M10day28MG	M10day28MG_contig_15193	RPOB2	multidrug	chromosome	4.53086e-06
15202_8	M10day28MG	M10day28MG_contig_15202	MACA	MLS	chromosome	5.60843e-06
15202_9	M10day28MG	M10day28MG_contig_15202	MACB	MLS	chromosome	6.39112e-06
152056_1	M14day0MG	M14day0MG_contig_152056	MDTN	multidrug	unclassified	3.0093e-07
152172_1	M2day28MG	M2day28MG_contig_152172	TRIB	triclosan	unclassified	1.29178e-06
152216_1	M2day28MG	M2day28MG_contig_152216	MEXB	multidrug	phage	1.15086e-06
152332_2	M1day28MG	M1day28MG_contig_152332	VANU	glycopeptide	unclassified	7.74638e-07
15249_1	M14day28MG	M14day28MG_contig_15249	MDTB	aminocoumarin	unclassified	5.18173e-07
15251_1	M10day28MG	M10day28MG_contig_15251	BAES	aminoglycoside:aminocoumarin	unclassified	8.01205e-07
15256_1	M13day28MG	M13day28MG_contig_15256	AAC(3)-XA	aminoglycoside	phage	1.09113e-05
152724_1	M14day0MG	M14day0MG_contig_152724	VATE	MLS	unclassified	8.90076e-07
152729_2	M9day0MG	M9day0MG_contig_152729	VANXM	glycopeptide	unclassified	1.71788e-06
152743_1	M5day28MG	M5day28MG_contig_152743	BCRA	bacitracin	unclassified	5.24163e-06
15274_2	M1day0MG	M1day0MG_contig_15274	MEXA	multidrug	chromosome	1.28162e-06
152856_1	M1day28MG	M1day28MG_contig_152856	VANI	glycopeptide	unclassified	3.73486e-07
1528_1	M1day28MG	M1day28MG_contig_1528	VANU	glycopeptide	chromosome	1.34805e-06
152939_1	M6day0MG	M6day0MG_contig_152939	CTX-M-89	beta-lactam	unclassified	1.07927e-06
152988_2	M6day28MG	M6day28MG_contig_152988	VANL	glycopeptide	unclassified	7.58405e-07
153008_1	M2day28MG	M2day28MG_contig_153008	QNRS10	fluoroquinolone	unclassified	1.33258e-06
153045_1	M14day0MG	M14day0MG_contig_153045	MCR-3.2	peptide	unclassified	0
153045_2	M14day0MG	M14day0MG_contig_153045	MCR-3.2	peptide	unclassified	0
15307_1	M10day28MG	M10day28MG_contig_15307	CMEB	multidrug	chromosome	3.04131e-06
153308_1	M14day0MG	M14day0MG_contig_153308	PDC-6	beta-lactam	unclassified	5.26628e-07
153345_2	M1day28MG	M1day28MG_contig_153345	TEM-87	beta-lactam	unclassified	3.02389e-06
153559_1	M1day28MG	M1day28MG_contig_153559	OXA-226	beta-lactam	unclassified	3.10184e-07
15357_1	M5day28MG	M5day28MG_contig_15357	VANRI	glycopeptide	plasmid	1.11834e-06
153859_1	M1day28MG	M1day28MG_contig_153859	EMRK	tetracycline	unclassified	2.18581e-06
153904_2	M14day0MG	M14day0MG_contig_153904	UGD	peptide	unclassified	2.93027e-05
153972_3	M6day28MG	M6day28MG_contig_153972	VAND	glycopeptide	unclassified	7.80424e-07
154043_4	M1day28MG	M1day28MG_contig_154043	LLMA_23S_RIBOSOMAL_RNA_METHYLTRANSFERASE	MLS	unclassified	6.53601e-07
154081_1	M2day28MG	M2day28MG_contig_154081	ERMU	MLS	phage	2.39123e-06
154216_6	M14day0MG	M14day0MG_contig_154216	UGD	peptide	unclassified	1.49134e-06
15429_2	M14day0MG	M14day0MG_contig_15429	CHRYSEOBACTERIUM MENINGOSEPTICUM BLAB	beta-lactam	plasmid	3.51085e-07
154306_1	M14day0MG	M14day0MG_contig_154306	RPOB2	multidrug	unclassified	1.43626e-06
154392_3	M6day0MG	M6day0MG_contig_154392	MEXK	multidrug	unclassified	2.551e-06
154398_3	M6day28MG	M6day28MG_contig_154398	LLMA_23S_RIBOSOMAL_RNA_METHYLTRANSFERASE	MLS	unclassified	9.84336e-07
154789_2	M6day0MG	M6day0MG_contig_154789	UGD	peptide	unclassified	1.40628e-06
155123_6	M1day28MG	M1day28MG_contig_155123	BCRA	bacitracin	unclassified	2.24092e-06
155155_1	M6day28MG	M6day28MG_contig_155155	ACINETOBACTER BAUMANNII AMVA	multidrug	unclassified	6.21e-07
15519_14	M13day28MG	M13day28MG_contig_15519	EFRB	multidrug	chromosome	7.03728e-06
1553_1	M10day28MG	M10day28MG_contig_1553	VANTML	glycopeptide	unclassified	1.55233e-06
15541_115	M13day28MG	M13day28MG_contig_15541	RPOB2	multidrug	ambiguous (phage/chromosome)	2.3922e-05
15541_53	M13day28MG	M13day28MG_contig_15541	TRUNCATED_PUTATIVE_RESPONSE_REGULATOR_ARLR	unclassified	ambiguous (phage/chromosome)	3.2042e-05
155460_5	M2day28MG	M2day28MG_contig_155460	CLASS_A	beta-lactam	unclassified	1.55014e-06
155557_8	M6day28MG	M6day28MG_contig_155557	UGD	peptide	unclassified	1.1475e-06
15557_123	M10day28MG	M10day28MG_contig_15557	ESCHERICHIA COLI AMPH BETA-LACTAMASE	beta-lactam	chromosome	7.14235e-06
15557_19	M10day28MG	M10day28MG_contig_15557	ROSA	peptide	chromosome	5.18716e-06
15557_20	M10day28MG	M10day28MG_contig_15557	ROSB	peptide	chromosome	5.99829e-06
15557_34	M10day28MG	M10day28MG_contig_15557	ESCHERICHIA COLI ACRR WITH MUTATION CONFERRING MULTIDRUG ANTIBIOTIC RESISTANCE	multidrug	chromosome	7.12924e-06
15557_35	M10day28MG	M10day28MG_contig_15557	ESCHERICHIA COLI ACRA	multidrug	chromosome	6.73978e-06
15557_36	M10day28MG	M10day28MG_contig_15557	ACRB	multidrug	chromosome	6.33944e-06
1555_1	M6day28MG	M6day28MG_contig_1555	OXA-455	beta-lactam	unclassified	1.21345e-06
15566_1	M9day0MG	M9day0MG_contig_15566	VANU	glycopeptide	unclassified	2.68293e-06
15571_1	M10day0MG	M10day0MG_contig_15571	TETQ	tetracycline	plasmid	2.29979e-05
15586_65	M5day28MG	M5day28MG_contig_15586	ROSA	peptide	unclassified	2.09034e-06
155933_1	M1day28MG	M1day28MG_contig_155933	BIFIDOBACTERIUM ILES CONFERRING RESISTANCE TO MUPIROCIN	mupirocin	unclassified	7.13019e-07
155967_1	M2day28MG	M2day28MG_contig_155967	NPMA	aminoglycoside	unclassified	7.44675e-07
156081_1	M6day28MG	M6day28MG_contig_156081	AAC(6')-IB8	aminoglycoside	unclassified	7.54072e-06
156144_2	M5day28MG	M5day28MG_contig_156144	POXTA	multidrug	unclassified	8.49659e-07
156144_3	M14day0MG	M14day0MG_contig_156144	ESCHERICHIA COLI AMPH BETA-LACTAMASE	beta-lactam	unclassified	8.42605e-07
15626_3	M1day0MG	M1day0MG_contig_15626	TET(W/N/W)	tetracycline	plasmid	1.61347e-06
15641_1	M2day0MG	M2day0MG_contig_15641	ACINETOBACTER BAUMANNII ABAF	fosfomycin	unclassified	1.00102e-06
156464_1	M9day0MG	M9day0MG_contig_156464	VANU	glycopeptide	unclassified	2.33896e-06
156523_3	M6day28MG	M6day28MG_contig_156523	VATB	MLS	phage	7.29327e-07
156589_8	M6day0MG	M6day0MG_contig_156589	VANS	glycopeptide	unclassified	1.63332e-06
156589_9	M6day0MG	M6day0MG_contig_156589	VANR	glycopeptide	unclassified	2.5291e-06
156784_2	M9day0MG	M9day0MG_contig_156784	MEXK	multidrug	phage	4.91418e-06
156903_61	M9day0MG	M9day0MG_contig_156903	MEXX	multidrug	unclassified	7.97901e-06
156903_62	M9day0MG	M9day0MG_contig_156903	AXYY	multidrug	unclassified	7.36415e-06
156913_1	M6day28MG	M6day28MG_contig_156913	LISTERIA MONOCYTOGENES MPRF	peptide	unclassified	1.13516e-06
15694_1	M6day0MG	M6day0MG_contig_15694	STREPTOCOCCUS AGALACTIAE MPRF	peptide	unclassified	1.46151e-06
156997_2	M2day28MG	M2day28MG_contig_156997	DFRA16	diaminopyrimidine	unclassified	1.29841e-06
156998_1	M2day28MG	M2day28MG_contig_156998	ADEK	multidrug	unclassified	2.95388e-06
157172_2	M14day0MG	M14day0MG_contig_157172	TMRB	nucleoside	phage	1.56038e-06
15741_1	M2day0MG	M2day0MG_contig_15741	UGD	peptide	unclassified	1.30568e-06
157481_2	M14day0MG	M14day0MG_contig_157481	MEXZ	multidrug	unclassified	4.51396e-07
157508_2	M9day0MG	M9day0MG_contig_157508	ROSA	peptide	unclassified	3.40553e-06
15753_19	M5day28MG	M5day28MG_contig_15753	UGD	peptide	chromosome	1.43357e-05
157796_2	M9day0MG	M9day0MG_contig_157796	UGD	peptide	unclassified	2.2931e-06
157804_1	M6day28MG	M6day28MG_contig_157804	LLMA_23S_RIBOSOMAL_RNA_METHYLTRANSFERASE	MLS	unclassified	1.60888e-06
157914_1	M2day28MG	M2day28MG_contig_157914	TET(59)	tetracycline	unclassified	5.27478e-07
158029_3	M6day28MG	M6day28MG_contig_158029	UGD	peptide	unclassified	1.43383e-05
158163_1	M9day0MG	M9day0MG_contig_158163	BRUCELLA SUIS MPRF	peptide	phage	6.14272e-07
15835_1	M14day0MG	M14day0MG_contig_15835	ROSA	peptide	unclassified	2.96472e-06
15835_47	M13day28MG	M13day28MG_contig_15835	VANU	glycopeptide	chromosome	2.40049e-05
15839_5	M14day28MG	M14day28MG_contig_15839	VANU	glycopeptide	phage	5.45208e-06
158539_14	M6day28MG	M6day28MG_contig_158539	PEXA	phenicol	unclassified	4.32158e-06
15858_1	M5day0MG	M5day0MG_contig_15858	VANXYL	glycopeptide	unclassified	1.33474e-06
158595_1	M9day0MG	M9day0MG_contig_158595	TET(53)	tetracycline	unclassified	3.86114e-06
158647_2	M6day0MG	M6day0MG_contig_158647	DFRB4	diaminopyrimidine	unclassified	6.68118e-07
15886_26	M10day28MG	M10day28MG_contig_15886	RPOB2	multidrug	chromosome	2.36461e-05
158874_1	M2day28MG	M2day28MG_contig_158874	STAPHYLOCOCCUS AUREUS LMRS	multidrug	unclassified	1.22511e-06
158884_2	M14day0MG	M14day0MG_contig_158884	CHRB	MLS	unclassified	1.19688e-06
158959_2	M5day28MG	M5day28MG_contig_158959	TETQ	tetracycline	unclassified	1.67111e-05
158962_1	M6day0MG	M6day0MG_contig_158962	TET(40)	tetracycline	unclassified	6.05297e-07
159085_2	M9day0MG	M9day0MG_contig_159085	CPHA5	beta-lactam	phage	1.50155e-06
15915_1	M14day0MG	M14day0MG_contig_15915	LRA-10	beta-lactam	plasmid	7.8019e-07
159174_2	M14day0MG	M14day0MG_contig_159174	MTRD	multidrug	unclassified	1.0031e-06
159200_16	M6day0MG	M6day0MG_contig_159200	MSI-OXA	beta-lactam	unclassified	5.4563e-06
15921_1	M9day28MG	M9day28MG_contig_15921	VANRI	glycopeptide	unclassified	4.04223e-07
159265_2	M2day28MG	M2day28MG_contig_159265	OXA-252	beta-lactam	unclassified	7.97078e-06
15931_1	M5day28MG	M5day28MG_contig_15931	ERMG	MLS	unclassified	1.12321e-06
159352_1	M6day0MG	M6day0MG_contig_159352	ABCA	multidrug	unclassified	5.84603e-07
159451_1	M2day28MG	M2day28MG_contig_159451	MACB	MLS	unclassified	9.04248e-07
15946_60	M5day0MG	M5day0MG_contig_15946	ADEF	multidrug	chromosome	1.63551e-06
159563_1	M6day28MG	M6day28MG_contig_159563	CORYNEBACTERIUM STRIATUM TETA	multidrug	unclassified	3.68758e-07
159605_1	M6day28MG	M6day28MG_contig_159605	MACB	MLS	unclassified	1.64953e-06
15962_3	M5day0MG	M5day0MG_contig_15962	UGD	peptide	chromosome	3.90498e-06
15980_16	M9day28MG	M9day28MG_contig_15980	LLMA_23S_RIBOSOMAL_RNA_METHYLTRANSFERASE	MLS	plasmid	4.78085e-06
159894_2	M9day0MG	M9day0MG_contig_159894	UGD	peptide	unclassified	9.85654e-06
159904_21	M5day28MG	M5day28MG_contig_159904	ADEF	multidrug	unclassified	5.11413e-06
159924_1	M2day28MG	M2day28MG_contig_159924	PATB	fluoroquinolone	unclassified	6.54801e-07
15998_13	M9day0MG	M9day0MG_contig_15998	ADEF	multidrug	unclassified	1.23257e-05
159995_1	M1day28MG	M1day28MG_contig_159995	VANR	glycopeptide	unclassified	1.05792e-06
16000_22	M10day28MG	M10day28MG_contig_16000	EFRB	multidrug	ambiguous (phage/chromosome)	5.47883e-06
160087_1	M1day28MG	M1day28MG_contig_160087	CTX-M-6	beta-lactam	unclassified	4.02216e-07
16020_1	M13day28MG	M13day28MG_contig_16020	ESCHERICHIA COLI AMPH BETA-LACTAMASE	beta-lactam	unclassified	1.93588e-06
160211_1	M9day0MG	M9day0MG_contig_160211	RPOB2	multidrug	unclassified	4.67792e-06
160360_1	M9day0MG	M9day0MG_contig_160360	VANS	glycopeptide	unclassified	1.42903e-06
160447_1	M6day28MG	M6day28MG_contig_160447	LISTERIA MONOCYTOGENES MPRF	peptide	unclassified	3.91e-07
160578_1	M14day0MG	M14day0MG_contig_160578	VAND	glycopeptide	unclassified	9.65248e-07
160666_2	M1day28MG	M1day28MG_contig_160666	SAT-4	nucleoside	unclassified	3.13729e-07
16068_1	M6day0MG	M6day0MG_contig_16068	APH(6)-IB	aminoglycoside	plasmid	1.94868e-06
16069_1	M9day28MG	M9day28MG_contig_16069	ANT(4')-IA	aminoglycoside	ambiguous (phage/chromosome)	4.58961e-06
160735_1	M9day0MG	M9day0MG_contig_160735	TET(W/N/W)	tetracycline	unclassified	2.12607e-06
16079_12	M14day28MG	M14day28MG_contig_16079	LLMA_23S_RIBOSOMAL_RNA_METHYLTRANSFERASE	MLS	unclassified	3.71974e-06
16080_2	M2day0MG	M2day0MG_contig_16080	TRUNCATED_PUTATIVE_RESPONSE_REGULATOR_ARLR	unclassified	chromosome	1.7048e-06
16082_2	M10day0MG	M10day0MG_contig_16082	ARNA	peptide	unclassified	7.75284e-06
16082_2	M10day0MG	M10day0MG_contig_16082	ARNA	polymyxin	unclassified	7.75284e-06
16084_59	M13day28MG	M13day28MG_contig_16084	UGD	peptide	chromosome	2.08651e-05
16109_2	M5day28MG	M5day28MG_contig_16109	MDTC	aminocoumarin	plasmid	7.32526e-07
16111_16	M5day28MG	M5day28MG_contig_16111	MSI-OXA	beta-lactam	unclassified	5.82404e-06
161225_11	M5day28MG	M5day28MG_contig_161225	ROSA	peptide	unclassified	5.05999e-06
161269_1	M6day0MG	M6day0MG_contig_161269	BLAR1	beta-lactam	unclassified	1.55894e-06
161350_3	M2day28MG	M2day28MG_contig_161350	UGD	peptide	unclassified	2.54928e-06
161668_1	M5day28MG	M5day28MG_contig_161668	TEM-87	beta-lactam	unclassified	1.78069e-06
161738_1	M2day28MG	M2day28MG_contig_161738	ADEB	multidrug	unclassified	8.3286e-07
161805_2	M2day28MG	M2day28MG_contig_161805	CORYNEBACTERIUM STRIATUM TETA	multidrug	unclassified	1.72629e-06
161845_6	M14day0MG	M14day0MG_contig_161845	LSAB	multidrug	unclassified	1.62039e-06
16187_1	M13day28MG	M13day28MG_contig_16187	ADEJ	multidrug	unclassified	2.30817e-06
161956_1	M5day28MG	M5day28MG_contig_161956	VANU	glycopeptide	unclassified	4.55354e-07
1619_3	M2day0MG	M2day0MG_contig_1619	UGD	peptide	chromosome	1.63533e-06
161_10	M6day28MG	M6day28MG_contig_161	ADEF	multidrug	unclassified	3.60789e-05
16213_28	M5day28MG	M5day28MG_contig_16213	ADEF	multidrug	chromosome	2.20611e-06
16216_4	M9day28MG	M9day28MG_contig_16216	MACA	MLS	unclassified	2.20301e-06
1621_1	M14day0MG	M14day0MG_contig_1621	TETQ	tetracycline	ambiguous (phage/chromosome)	8.80639e-05
16225_2	M5day0MG	M5day0MG_contig_16225	AAC(3)-VIIIA	aminoglycoside	unclassified	7.47457e-07
162262_2	M2day28MG	M2day28MG_contig_162262	OPRZ	multidrug	unclassified	1.74614e-06
162293_7	M1day28MG	M1day28MG_contig_162293	ROSA	peptide	unclassified	8.17407e-07
1622_1	M14day28MG	M14day28MG_contig_1622	SMEF	multidrug	chromosome	1.8136e-06
16232_2	M2day0MG	M2day0MG_contig_16232	ROSA	peptide	plasmid	1.32488e-06
16242_26	M14day28MG	M14day28MG_contig_16242	VANSD	glycopeptide	unclassified	1.0107e-05
16242_27	M14day28MG	M14day28MG_contig_16242	VANY	glycopeptide	unclassified	9.6773e-06
16242_28	M14day28MG	M14day28MG_contig_16242	VANH	glycopeptide	unclassified	7.59987e-06
16242_29	M14day28MG	M14day28MG_contig_16242	VAND	glycopeptide	unclassified	8.74868e-06
16242_30	M14day28MG	M14day28MG_contig_16242	VANX	glycopeptide	unclassified	1.05294e-05
162475_1	M2day28MG	M2day28MG_contig_162475	VANZF	glycopeptide	unclassified	1.11701e-06
162593_1	M9day0MG	M9day0MG_contig_162593	TRU-1	beta-lactam	phage	2.07908e-06
16264_2	M10day0MG	M10day0MG_contig_16264	UGD	peptide	unclassified	4.33826e-05
16266_8	M13day0MG	M13day0MG_contig_16266	ROSA	peptide	unclassified	9.29575e-06
16277_79	M2day28MG	M2day28MG_contig_16277	EXO-1	beta-lactam	chromosome	6.56417e-06
162905_1	M6day0MG	M6day0MG_contig_162905	NMCR	beta-lactam	unclassified	1.01834e-06
16301_31	M9day28MG	M9day28MG_contig_16301	RPOB2	multidrug	unclassified	5.95842e-06
163116_2	M6day0MG	M6day0MG_contig_163116	KAMB	aminoglycoside	unclassified	1.00218e-06
163124_2	M6day28MG	M6day28MG_contig_163124	VANU	glycopeptide	unclassified	8.10296e-07
16315_14	M13day28MG	M13day28MG_contig_16315	ESCHERICHIA_COLI_MIPA	multidrug	chromosome	2.87609e-05
163168_91	M14day0MG	M14day0MG_contig_163168	VANRI	glycopeptide	phage	2.43059e-06
16324_1	M6day28MG	M6day28MG_contig_16324	TRUNCATED_PUTATIVE_RESPONSE_REGULATOR_ARLR	unclassified	chromosome	1.4076e-06
163265_1	M5day28MG	M5day28MG_contig_163265	EMRK	tetracycline	unclassified	5.76004e-07
163288_1	M6day0MG	M6day0MG_contig_163288	MFPA	fluoroquinolone	unclassified	2.42835e-06
163301_1	M14day0MG	M14day0MG_contig_163301	TET(35)	tetracycline	unclassified	9.15875e-07
163584_1	M1day28MG	M1day28MG_contig_163584	VANSN	glycopeptide	unclassified	2.26582e-06
16370_1	M9day0MG	M9day0MG_contig_16370	ERMQ	MLS	chromosome	1.55931e-06
163775_2	M9day0MG	M9day0MG_contig_163775	EREB	MLS	unclassified	5.79171e-06
163826_1	M6day0MG	M6day0MG_contig_163826	AAC(6')-IAE	aminoglycoside	unclassified	8.76905e-07
163848_1	M6day0MG	M6day0MG_contig_163848	OXA-443	beta-lactam	unclassified	5.63725e-07
16387_2	M9day0MG	M9day0MG_contig_16387	UGD	peptide	chromosome	4.43284e-06
163917_2	M14day0MG	M14day0MG_contig_163917	ADEF	multidrug	unclassified	2.11264e-06
16393_3	M9day0MG	M9day0MG_contig_16393	BCRA	bacitracin	chromosome	2.96167e-06
164034_1	M2day28MG	M2day28MG_contig_164034	TRUNCATED_PUTATIVE_RESPONSE_REGULATOR_ARLR	unclassified	unclassified	6.14538e-07
164084_1	M9day0MG	M9day0MG_contig_164084	ROSA	peptide	unclassified	2.21872e-06
16408_109	M13day28MG	M13day28MG_contig_16408	LMRD	MLS	chromosome	6.00123e-06
16408_74	M13day28MG	M13day28MG_contig_16408	EFRB	multidrug	chromosome	7.73268e-06
164152_2	M1day28MG	M1day28MG_contig_164152	OXA-438	beta-lactam	unclassified	6.82018e-07
164249_2	M6day0MG	M6day0MG_contig_164249	AAC(3)-XA	aminoglycoside	unclassified	1.24847e-06
16426_1	M5day28MG	M5day28MG_contig_16426	BLAF	beta-lactam	plasmid	1.54925e-06
164374_1	M6day28MG	M6day28MG_contig_164374	TET(A)	tetracycline	unclassified	7.7625e-07
16445_8	M6day0MG	M6day0MG_contig_16445	ADEF	multidrug	chromosome	3.23317e-06
16468_5	M10day28MG	M10day28MG_contig_16468	VANR	glycopeptide	chromosome	8.96304e-06
164690_1	M2day28MG	M2day28MG_contig_164690	VANU	glycopeptide	unclassified	1.62765e-06
164765_57	M2day28MG	M2day28MG_contig_164765	CFXA2	beta-lactam	unclassified	2.31241e-06
16481_4	M5day28MG	M5day28MG_contig_16481	UGD	peptide	chromosome	1.27047e-06
164873_2	M9day0MG	M9day0MG_contig_164873	VANKI	glycopeptide	unclassified	4.0542e-06
16495_1	M14day28MG	M14day28MG_contig_16495	AAC(6')-IAE	aminoglycoside	unclassified	1.36798e-06
16506_1	M2day0MG	M2day0MG_contig_16506	ROSA	peptide	unclassified	7.56441e-07
165132_1	M9day0MG	M9day0MG_contig_165132	OQXB	multidrug	unclassified	1.98303e-06
165144_1	M14day0MG	M14day0MG_contig_165144	TET(40)	tetracycline	unclassified	9.77248e-07
16517_2	M14day0MG	M14day0MG_contig_16517	PSEUDOMONAS AERUGINOSA CATB7	phenicol	unclassified	1.26391e-06
165188_1	M1day28MG	M1day28MG_contig_165188	ERM(36)	MLS	unclassified	6.53601e-07
1651_10	M10day28MG	M10day28MG_contig_1651	VANR	glycopeptide	chromosome	2.63426e-05
165384_1	M6day0MG	M6day0MG_contig_165384	FUSF	fusidic-acid	unclassified	1.16921e-06
165399_1	M1day28MG	M1day28MG_contig_165399	SPM-1	beta-lactam	unclassified	9.80402e-07
16539_7	M2day28MG	M2day28MG_contig_16539	VANR	glycopeptide	chromosome	1.62301e-06
165408_1	M14day0MG	M14day0MG_contig_165408	RPHA	rifamycin	unclassified	5.31644e-06
16542_12	M13day28MG	M13day28MG_contig_16542	VANU	glycopeptide	chromosome	6.56385e-06
165449_1	M5day28MG	M5day28MG_contig_165449	ACRB	multidrug	unclassified	2.0422e-06
165465_1	M6day28MG	M6day28MG_contig_165465	TETQ	tetracycline	unclassified	1.21345e-06
165500_1	M6day0MG	M6day0MG_contig_165500	CHLAMYDIA TRACHOMATIS INTRINSIC MURA CONFERRING RESISTANCE TO FOSFOMYCIN	fosfomycin	unclassified	6.10021e-07
165565_2	M1day28MG	M1day28MG_contig_165565	UGD	peptide	unclassified	6.15543e-07
165571_2	M6day28MG	M6day28MG_contig_165571	TET(W/N/W)	tetracycline	unclassified	2.36351e-06
165640_3	M6day0MG	M6day0MG_contig_165640	CFXA2	beta-lactam	phage	3.12034e-06
165859_1	M6day0MG	M6day0MG_contig_165859	RMTH	aminoglycoside	unclassified	2.74509e-06
165972_2	M1day28MG	M1day28MG_contig_165972	VANR	glycopeptide	unclassified	7.26932e-07
166071_1	M14day0MG	M14day0MG_contig_166071	ADEI	multidrug	unclassified	2.19428e-06
166071_2	M1day28MG	M1day28MG_contig_166071	VANU	glycopeptide	unclassified	8.03608e-07
166082_2	M6day0MG	M6day0MG_contig_166082	TRUNCATED_PUTATIVE_RESPONSE_REGULATOR_ARLR	unclassified	unclassified	8.32316e-07
166083_2	M6day28MG	M6day28MG_contig_166083	ICR-MO	peptide	unclassified	3.14197e-07
166158_1	M6day28MG	M6day28MG_contig_166158	RPHA	rifamycin	unclassified	1.65058e-05
16633_15	M2day0MG	M2day0MG_contig_16633	RPOB2	multidrug	ambiguous (phage/chromosome)	3.18658e-06
166364_2	M1day28MG	M1day28MG_contig_166364	ERMH	MLS	unclassified	1.56864e-06
166379_2	M5day28MG	M5day28MG_contig_166379	LLMA_23S_RIBOSOMAL_RNA_METHYLTRANSFERASE	MLS	unclassified	3.48454e-06
166531_2	M5day28MG	M5day28MG_contig_166531	LSAC	multidrug	unclassified	2.55274e-06
16673_4	M1day0MG	M1day0MG_contig_16673	ADEF	multidrug	chromosome	1.79777e-06
166772_1	M6day28MG	M6day28MG_contig_166772	AAC(6')-IC	aminoglycoside	unclassified	3.88125e-07
166777_1	M6day28MG	M6day28MG_contig_166777	TET(W/N/W)	tetracycline	unclassified	8.70083e-07
166819_2	M5day28MG	M5day28MG_contig_166819	FARB	antibacterial_free_fatty_acids	unclassified	4.01145e-07
16688_10	M14day28MG	M14day28MG_contig_16688	VANU	glycopeptide	unclassified	3.57412e-06
16693_1	M13day28MG	M13day28MG_contig_16693	ESCHERICHIA COLI AMPH BETA-LACTAMASE	beta-lactam	unclassified	6.25129e-07
166964_1	M2day28MG	M2day28MG_contig_166964	VANN	glycopeptide	unclassified	1.4293e-06
166969_2	M6day28MG	M6day28MG_contig_166969	BCRA	bacitracin	unclassified	1.1711e-06
166983_1	M14day0MG	M14day0MG_contig_166983	LMRP	multidrug	unclassified	8.10197e-07
166983_2	M1day28MG	M1day28MG_contig_166983	ARNA	peptide	unclassified	7.35301e-07
166983_2	M1day28MG	M1day28MG_contig_166983	ARNA	polymyxin	unclassified	7.35301e-07
167021_1	M1day28MG	M1day28MG_contig_167021	MEXW	multidrug	unclassified	7.29601e-07
16710_1	M5day28MG	M5day28MG_contig_16710	LRA-3	beta-lactam	plasmid	3.25567e-07
167167_2	M2day28MG	M2day28MG_contig_167167	TRUNCATED_PUTATIVE_RESPONSE_REGULATOR_ARLR	unclassified	unclassified	1.14049e-06
167185_2	M9day0MG	M9day0MG_contig_167185	TETW	tetracycline	unclassified	5.89273e-06
167270_2	M5day28MG	M5day28MG_contig_167270	VANWB	glycopeptide	unclassified	9.55921e-07
167304_1	M5day28MG	M5day28MG_contig_167304	VANR	glycopeptide	unclassified	8.72959e-07
167311_9	M9day0MG	M9day0MG_contig_167311	OPRM	multidrug	unclassified	3.07863e-06
167326_2	M6day28MG	M6day28MG_contig_167326	LRA-1	beta-lactam	unclassified	6.51667e-07
167435_1	M6day0MG	M6day0MG_contig_167435	AAC(2')-IB	aminoglycoside	unclassified	1.10767e-06
167456_3	M9day0MG	M9day0MG_contig_167456	POXTA	multidrug	unclassified	2.707e-06
16746_36	M9day28MG	M9day28MG_contig_16746	LLMA_23S_RIBOSOMAL_RNA_METHYLTRANSFERASE	MLS	unclassified	2.95526e-06
167472_1	M6day0MG	M6day0MG_contig_167472	TETQ	tetracycline	unclassified	2.66014e-06
16750_23	M14day0MG	M14day0MG_contig_16750	ROSA	peptide	chromosome	2.25885e-06
167542_2	M2day28MG	M2day28MG_contig_167542	ERM(37)	MLS	phage	1.34675e-06
167625_1	M2day28MG	M2day28MG_contig_167625	VAND	glycopeptide	unclassified	1.17421e-06
167708_4	M1day28MG	M1day28MG_contig_167708	OLEB	multidrug	unclassified	3.29508e-06
16773_2	M5day0MG	M5day0MG_contig_16773	CATB9	phenicol	phage	8.20379e-07
167756_1	M14day0MG	M14day0MG_contig_167756	RPOB2	multidrug	phage	2.95712e-06
167774_5	M6day0MG	M6day0MG_contig_167774	MEXK	multidrug	phage	3.18874e-06
16785_2	M10day28MG	M10day28MG_contig_16785	VANU	glycopeptide	ambiguous (phage/chromosome)	3.49822e-06
167974_7	M6day0MG	M6day0MG_contig_167974	CFXA2	beta-lactam	unclassified	1.57351e-06
167979_3	M1day28MG	M1day28MG_contig_167979	UGD	peptide	phage	3.39992e-06
167997_3	M14day0MG	M14day0MG_contig_167997	OXA-286	beta-lactam	unclassified	1.12849e-06
168001_1	M2day28MG	M2day28MG_contig_168001	RPOB2	multidrug	unclassified	8.16741e-07
168022_1	M14day0MG	M14day0MG_contig_168022	LRA-9	beta-lactam	unclassified	1.20372e-06
16802_97	M2day0MG	M2day0MG_contig_16802	UGD	peptide	plasmid	7.57624e-06
168162_11	M14day0MG	M14day0MG_contig_168162	ROSA	peptide	unclassified	2.0326e-06
168199_1	M5day28MG	M5day28MG_contig_168199	DFRC	diaminopyrimidine	unclassified	8.02291e-07
16819_4	M2day0MG	M2day0MG_contig_16819	UGD	peptide	plasmid	1.37464e-06
168233_2	M5day28MG	M5day28MG_contig_168233	BCRA	bacitracin	unclassified	8.67037e-07
168239_2	M6day0MG	M6day0MG_contig_168239	AAC(3)-IXA	aminoglycoside	unclassified	1.14379e-06
168254_1	M5day28MG	M5day28MG_contig_168254	AQU-3	beta-lactam	unclassified	1.20344e-06
168671_105	M6day0MG	M6day0MG_contig_168671	RPOB2	multidrug	unclassified	2.67595e-06
1686_4	M1day0MG	M1day0MG_contig_1686	MSI-OXA	beta-lactam	plasmid	1.01716e-06
16880_6	M10day28MG	M10day28MG_contig_16880	MYRA	MLS	plasmid	1.17651e-05
16881_3	M10day0MG	M10day0MG_contig_16881	MDTC	aminocoumarin	chromosome	1.95085e-06
168995_1	M5day28MG	M5day28MG_contig_168995	OXA-372	beta-lactam	unclassified	8.32005e-07
168_54	M13day28MG	M13day28MG_contig_168	LLMA_23S_RIBOSOMAL_RNA_METHYLTRANSFERASE	MLS	chromosome	2.61378e-05
169011_2	M5day28MG	M5day28MG_contig_169011	MDTH	fluoroquinolone	unclassified	1.49761e-06
16912_4	M9day0MG	M9day0MG_contig_16912	UGD	peptide	unclassified	2.93517e-06
169227_1	M1day28MG	M1day28MG_contig_169227	PEDO-3	beta-lactam	unclassified	3.5651e-07
169237_1	M6day0MG	M6day0MG_contig_169237	ACINETOBACTER BAUMANNII AMVA	multidrug	phage	7.69965e-07
169254_2	M6day28MG	M6day28MG_contig_169254	VANS	glycopeptide	unclassified	8.93496e-07
169263_1	M1day28MG	M1day28MG_contig_169263	PEDO-3	beta-lactam	unclassified	1.78255e-06
169334_2	M1day28MG	M1day28MG_contig_169334	SCO-1	beta-lactam	phage	6.82018e-07
169336_3	M1day28MG	M1day28MG_contig_169336	TET(W/N/W)	tetracycline	unclassified	1.51962e-06
169563_1	M2day28MG	M2day28MG_contig_169563	ADC-21	beta-lactam	unclassified	1.36859e-06
169673_3	M1day28MG	M1day28MG_contig_169673	UGD	peptide	unclassified	1.0273e-05
169680_1	M9day0MG	M9day0MG_contig_169680	LLMA_23S_RIBOSOMAL_RNA_METHYLTRANSFERASE	MLS	unclassified	2.54351e-06
169692_1	M5day28MG	M5day28MG_contig_169692	OPRA	multidrug	unclassified	4.68003e-07
169862_1	M1day28MG	M1day28MG_contig_169862	DFRA3B	diaminopyrimidine	unclassified	4.90201e-07
170202_2	M6day0MG	M6day0MG_contig_170202	TET(L)	tetracycline	unclassified	1.43494e-06
17021_6	M10day28MG	M10day28MG_contig_17021	VANC	glycopeptide	chromosome	4.4043e-06
17021_7	M10day28MG	M10day28MG_contig_17021	VANXYC	glycopeptide	chromosome	4.42131e-06
17021_8	M10day28MG	M10day28MG_contig_17021	VANTC	glycopeptide	chromosome	3.11612e-06
170348_1	M6day0MG	M6day0MG_contig_170348	ERMU	MLS	unclassified	1.79112e-06
17039_1	M14day0MG	M14day0MG_contig_17039	ACINETOBACTER BAUMANNII AMVA	multidrug	unclassified	8.10197e-07
170454_1	M1day28MG	M1day28MG_contig_170454	ENTEROCOCCUS FAECALIS CHLORAMPHENICOL ACETYLTRANSFERASE	phenicol	unclassified	7.35301e-07
170478_1	M14day0MG	M14day0MG_contig_170478	ACINETOBACTER BAUMANNII AMVA	multidrug	unclassified	1.00844e-06
170608_3	M6day0MG	M6day0MG_contig_170608	RPOB2	multidrug	unclassified	9.29841e-07
1706_2	M10day28MG	M10day28MG_contig_1706	MEXK	multidrug	phage	1.58536e-06
170772_1	M9day0MG	M9day0MG_contig_170772	MCR-1.11	peptide	unclassified	6.757e-07
17080_3	M9day28MG	M9day28MG_contig_17080	VAND	glycopeptide	plasmid	2.86106e-06
17080_4	M9day28MG	M9day28MG_contig_17080	VANR	glycopeptide	plasmid	3.98417e-06
170867_1	M9day0MG	M9day0MG_contig_170867	YOJI	peptide	unclassified	6.757e-07
170892_13	M14day0MG	M14day0MG_contig_170892	TRUNCATED_PUTATIVE_RESPONSE_REGULATOR_ARLR	unclassified	unclassified	3.12076e-06
170944_4	M6day0MG	M6day0MG_contig_170944	MEXA	multidrug	unclassified	9.34272e-07
170977_5	M5day28MG	M5day28MG_contig_170977	VANI	glycopeptide	unclassified	2.11805e-06
171020_1	M6day0MG	M6day0MG_contig_171020	LISTERIA MONOCYTOGENES MPRF	peptide	unclassified	4.57516e-07
171147_12	M1day28MG	M1day28MG_contig_171147	LSAB	multidrug	unclassified	7.84321e-06
17125_2	M10day0MG	M10day0MG_contig_17125	MDTB	aminocoumarin	chromosome	1.42625e-06
171268_5	M1day28MG	M1day28MG_contig_171268	VANU	glycopeptide	unclassified	1.73376e-06
171317_2	M6day0MG	M6day0MG_contig_171317	NALD	multidrug	unclassified	5.53835e-07
17137_2	M14day28MG	M14day28MG_contig_17137	STAPHYLOCOCCUS MUPA CONFERRING RESISTANCE TO MUPIROCIN	mupirocin	unclassified	3.25709e-06
171483_3	M1day28MG	M1day28MG_contig_171483	ERM(34)	MLS	unclassified	1.49395e-06
171650_1	M6day28MG	M6day28MG_contig_171650	VANU	glycopeptide	unclassified	1.84639e-06
171800_2	M6day0MG	M6day0MG_contig_171800	CATV	phenicol	phage	1.76975e-05
171856_1	M5day28MG	M5day28MG_contig_171856	APH(3')-IIA	aminoglycoside	unclassified	8.42405e-07
172059_2	M6day0MG	M6day0MG_contig_172059	VATB	MLS	unclassified	8.02191e-07
17206_2	M10day28MG	M10day28MG_contig_17206	VANU	glycopeptide	unclassified	3.23965e-06
172157_1	M6day0MG	M6day0MG_contig_172157	VANG	glycopeptide	unclassified	6.57679e-07
17220_27	M14day0MG	M14day0MG_contig_17220	ADEF	multidrug	chromosome	2.46486e-06
172255_1	M6day0MG	M6day0MG_contig_172255	VANR	glycopeptide	unclassified	6.68826e-07
172300_1	M6day28MG	M6day28MG_contig_172300	ROSA	peptide	unclassified	1.0363e-06
172320_1	M5day28MG	M5day28MG_contig_172320	VATE	MLS	unclassified	1.04484e-06
172348_1	M6day0MG	M6day0MG_contig_172348	MTRC	multidrug	unclassified	3.65377e-07
17238_1	M1day0MG	M1day0MG_contig_17238	OXY-2-5	beta-lactam	unclassified	4.06864e-07
172487_2	M2day28MG	M2day28MG_contig_172487	ADEF	multidrug	unclassified	2.40792e-06
172586_2	M2day28MG	M2day28MG_contig_172586	DFRA26	diaminopyrimidine	unclassified	5.50412e-07
172615_1	M1day28MG	M1day28MG_contig_172615	OXA-200	beta-lactam	unclassified	8.37625e-07
17261_8	M1day28MG	M1day28MG_contig_17261	CARB-22	beta-lactam	phage	1.86743e-06
172751_1	M1day28MG	M1day28MG_contig_172751	STREPTOMYCES RISHIRIENSIS PARY MUTANT CONFERRING RESISTANCE TO AMINOCOUMARIN	aminocoumarin	unclassified	1.40057e-06
172773_5	M2day28MG	M2day28MG_contig_172773	CATB9	phenicol	phage	1.8085e-06
172858_1	M6day28MG	M6day28MG_contig_172858	BAHA	peptide	unclassified	6.99801e-07
172877_1	M6day28MG	M6day28MG_contig_172877	VANRM	glycopeptide	unclassified	9.59728e-07
172918_2	M6day28MG	M6day28MG_contig_172918	ACRD	aminoglycoside	unclassified	1.29375e-06
17292_1	M1day0MG	M1day0MG_contig_17292	OPRN	multidrug	unclassified	7.08732e-07
172930_2	M6day28MG	M6day28MG_contig_172930	OXA-274	beta-lactam	unclassified	7.18164e-07
172_25	M13day28MG	M13day28MG_contig_172	TRANSCRIPTIONAL_REGULATORY_PROTEIN_CPXR_CPXR	unclassified	chromosome	3.97507e-05
172_26	M13day28MG	M13day28MG_contig_172	CPXA	aminoglycoside:aminocoumarin	chromosome	4.3284e-05
173183_2	M1day28MG	M1day28MG_contig_173183	TRUNCATED_PUTATIVE_RESPONSE_REGULATOR_ARLR	unclassified	unclassified	4.80197e-07
173391_1	M14day0MG	M14day0MG_contig_173391	UGD	peptide	unclassified	9.16897e-07
173479_1	M1day28MG	M1day28MG_contig_173479	VANU	glycopeptide	unclassified	2.9412e-07
17348_7	M10day28MG	M10day28MG_contig_17348	BCRA	bacitracin	chromosome	7.09638e-06
173572_2	M5day28MG	M5day28MG_contig_173572	CLASS_A	beta-lactam	unclassified	1.02802e-06
173628_1	M6day0MG	M6day0MG_contig_173628	ANT(4')-IB	aminoglycoside	unclassified	1.75381e-06
173634_1	M1day28MG	M1day28MG_contig_173634	DES-1	beta-lactam	unclassified	9.46595e-07
17371_2	M14day0MG	M14day0MG_contig_17371	EMRB-QACA_FAMILY_MAJOR_FACILITATOR_TRANSPORTER	fluoroquinolone	chromosome	2.08077e-06
173726_1	M6day0MG	M6day0MG_contig_173726	UGD	peptide	unclassified	4.54879e-07
173801_2	M1day28MG	M1day28MG_contig_173801	ROSA	peptide	unclassified	6.15154e-07
173829_4	M6day28MG	M6day28MG_contig_173829	HERA-4	beta-lactam	unclassified	8.7975e-07
173831_1	M5day28MG	M5day28MG_contig_173831	VANHF	glycopeptide	unclassified	1.66401e-06
173874_2	M6day28MG	M6day28MG_contig_173874	VANU	glycopeptide	unclassified	9.26053e-07
17400_1	M6day0MG	M6day0MG_contig_17400	OXA-54	beta-lactam	chromosome	4.67683e-06
17415_2	M5day0MG	M5day0MG_contig_17415	TEM-87	beta-lactam	unclassified	6.34633e-07
17420_1	M9day0MG	M9day0MG_contig_17420	CARA	multidrug	plasmid	2.64404e-06
17424_2	M10day28MG	M10day28MG_contig_17424	TRIC	triclosan	chromosome	3.61008e-05
174268_1	M14day0MG	M14day0MG_contig_174268	LRA-13	beta-lactam	unclassified	1.20372e-06
174306_1	M5day28MG	M5day28MG_contig_174306	BCRA	bacitracin	unclassified	5.30505e-06
17431_3	M10day28MG	M10day28MG_contig_17431	VANI	glycopeptide	chromosome	8.09462e-06
17431_4	M10day28MG	M10day28MG_contig_17431	VANW	glycopeptide	chromosome	9.15537e-06
17431_6	M10day28MG	M10day28MG_contig_17431	VANR	glycopeptide	chromosome	1.17593e-05
174343_2	M14day0MG	M14day0MG_contig_174343	RPOB2	multidrug	phage	7.94746e-07
174665_1	M5day28MG	M5day28MG_contig_174665	APH(4)-IB	aminoglycoside	unclassified	8.64006e-07
174689_1	M6day28MG	M6day28MG_contig_174689	IMP-29	beta-lactam	unclassified	5.57175e-06
17469_2	M1day28MG	M1day28MG_contig_17469	OXA-198	beta-lactam	phage	8.40344e-07
174811_1	M14day0MG	M14day0MG_contig_174811	VANXD	glycopeptide	unclassified	1.12849e-06
174915_1	M14day0MG	M14day0MG_contig_174915	TETQ	tetracycline	unclassified	2.22775e-05
17497_17	M2day0MG	M2day0MG_contig_17497	ERM(49)	MLS	plasmid	4.31691e-05
174_116	M13day28MG	M13day28MG_contig_174	OMPR	beta-lactam	chromosome	4.72381e-05
174_126	M13day28MG	M13day28MG_contig_174	PBP-1A	beta-lactam	chromosome	3.43902e-05
174_159	M13day28MG	M13day28MG_contig_174	CRP	multidrug	chromosome	4.46537e-05
174_2	M13day28MG	M13day28MG_contig_174	GADX	multidrug	chromosome	4.2336e-05
174_3	M13day28MG	M13day28MG_contig_174	GADW	multidrug	chromosome	4.00082e-05
174_5	M13day28MG	M13day28MG_contig_174	MDTF	multidrug	chromosome	3.18563e-05
174_6	M13day28MG	M13day28MG_contig_174	MDTE	multidrug	chromosome	4.53979e-05
175063_1	M6day28MG	M6day28MG_contig_175063	QNRS3	fluoroquinolone	unclassified	1.955e-06
17510_1	M9day28MG	M9day28MG_contig_17510	BCRA	bacitracin	unclassified	3.25098e-06
17512_145	M13day28MG	M13day28MG_contig_17512	LSA	multidrug	chromosome	7.99369e-06
17512_2	M13day28MG	M13day28MG_contig_17512	EMRB-QACA_FAMILY_MAJOR_FACILITATOR_TRANSPORTER	fluoroquinolone	chromosome	7.79958e-06
17512_201	M13day28MG	M13day28MG_contig_17512	TRUNCATED_PUTATIVE_RESPONSE_REGULATOR_ARLR	unclassified	chromosome	8.22203e-06
17512_263	M13day28MG	M13day28MG_contig_17512	MAJOR_FACILITATOR_SUPERFAMILY_TRANSPORTER	multidrug	chromosome	6.98688e-06
175131_2	M6day0MG	M6day0MG_contig_175131	VANU	glycopeptide	unclassified	1.55894e-06
17520_13	M5day28MG	M5day28MG_contig_17520	LSAB	multidrug	unclassified	3.02402e-06
17548_1	M10day28MG	M10day28MG_contig_17548	LSA	multidrug	chromosome	3.62736e-06
175523_1	M1day28MG	M1day28MG_contig_175523	OTR(A)	tetracycline	unclassified	1.25491e-06
175619_1	M14day0MG	M14day0MG_contig_175619	CHRB	MLS	unclassified	1.45663e-06
17570_3	M5day0MG	M5day0MG_contig_17570	BCRA	bacitracin	unclassified	1.00298e-06
17572_19	M2day0MG	M2day0MG_contig_17572	UGD	peptide	chromosome	3.63859e-05
175941_2	M6day28MG	M6day28MG_contig_175941	LSAC	multidrug	unclassified	1.34656e-06
175979_25	M6day0MG	M6day0MG_contig_175979	UGD	peptide	unclassified	1.89363e-06
176040_1	M2day28MG	M2day28MG_contig_176040	VANWI	glycopeptide	unclassified	8.16741e-07
176143_1	M1day28MG	M1day28MG_contig_176143	OXA-409	beta-lactam	unclassified	5.6574e-06
176222_1	M14day0MG	M14day0MG_contig_176222	CEOB	multidrug	phage	8.77714e-07
17630_10	M10day28MG	M10day28MG_contig_17630	TRUNCATED_PUTATIVE_RESPONSE_REGULATOR_ARLR	unclassified	chromosome	4.52545e-06
17643_2	M2day28MG	M2day28MG_contig_17643	BIFIDOBACTERIUM ADOLESCENTIS RPOB MUTANTS CONFERRING RESISTANCE TO RIFAMPICIN	multidrug	ambiguous (phage/chromosome)	1.33258e-06
176516_1	M6day28MG	M6day28MG_contig_176516	OXA-409	beta-lactam	unclassified	7.7625e-07
176543_2	M14day0MG	M14day0MG_contig_176543	VANU	glycopeptide	phage	8.77714e-07
176575_2	M14day0MG	M14day0MG_contig_176575	TETB(58)	tetracycline	unclassified	1.31657e-06
17667_1	M9day0MG	M9day0MG_contig_17667	AADA6	aminoglycoside	unclassified	2.41321e-06
17675_7	M10day28MG	M10day28MG_contig_17675	BCRA	bacitracin	chromosome	1.82248e-05
176772_2	M6day28MG	M6day28MG_contig_176772	CARA	multidrug	unclassified	6.59813e-07
176949_1	M14day0MG	M14day0MG_contig_176949	BACILLUS SUBTILIS MPRF	peptide	unclassified	2.63314e-06
176968_2	M14day0MG	M14day0MG_contig_176968	BAES	aminoglycoside:aminocoumarin	unclassified	1.95047e-06
176999_1	M1day28MG	M1day28MG_contig_176999	BCRA	bacitracin	unclassified	7.75702e-07
177296_2	M6day0MG	M6day0MG_contig_177296	EFMA	multidrug	unclassified	7.97186e-07
177350_1	M5day28MG	M5day28MG_contig_177350	ROSA	peptide	unclassified	3.18935e-06
177464_2	M5day28MG	M5day28MG_contig_177464	CTX-M-106	beta-lactam	unclassified	4.88351e-07
177487_3	M6day28MG	M6day28MG_contig_177487	LLMA 23S RIBOSOMAL RNA METHYLTRANSFERASE	MLS	unclassified	2.23665e-06
177569_11	M6day0MG	M6day0MG_contig_177569	LLMA_23S_RIBOSOMAL_RNA_METHYLTRANSFERASE	MLS	unclassified	2.29851e-06
177620_1	M6day0MG	M6day0MG_contig_177620	BCRA	bacitracin	unclassified	6.77743e-07
177627_1	M14day0MG	M14day0MG_contig_177627	MOX-8	beta-lactam	unclassified	8.22856e-07
177909_2	M6day0MG	M6day0MG_contig_177909	AAC(6')-IL	aminoglycoside	unclassified	1.05229e-06
17792_2	M13day0MG	M13day0MG_contig_17792	MOX-4	beta-lactam	unclassified	2.48359e-06
178078_2	M6day28MG	M6day28MG_contig_178078	KLEBSIELLA PNEUMONIAE KPNE	multidrug	phage	1.48529e-06
17812_2	M13day0MG	M13day0MG_contig_17812	DIM-1	beta-lactam	unclassified	8.09467e-07
178196_3	M1day28MG	M1day28MG_contig_178196	TRUNCATED_PUTATIVE_RESPONSE_REGULATOR_ARLR	unclassified	unclassified	4.88022e-07
17827_1	M9day28MG	M9day28MG_contig_17827	AAC(6')-IID	aminoglycoside	chromosome	2.80384e-06
178308_1	M5day28MG	M5day28MG_contig_178308	VATI	MLS	unclassified	9.76702e-07
178342_1	M2day28MG	M2day28MG_contig_178342	VANU	glycopeptide	unclassified	9.59051e-07
178357_2	M14day0MG	M14day0MG_contig_178357	TETB(46)	tetracycline	unclassified	1.05326e-06
178374_1	M2day28MG	M2day28MG_contig_178374	MPHL	MLS	phage	9.73806e-07
17840_28	M2day28MG	M2day28MG_contig_17840	UGD	peptide	plasmid	3.92184e-06
17841_1	M14day28MG	M14day28MG_contig_17841	TET(W/N/W)	tetracycline	phage	2.74951e-06
178449_2	M2day28MG	M2day28MG_contig_178449	ACRF	multidrug	unclassified	1.58243e-06
178482_1	M14day0MG	M14day0MG_contig_178482	VANU	glycopeptide	unclassified	5.14749e-07
178496_1	M6day28MG	M6day28MG_contig_178496	ROSA	peptide	unclassified	7.47788e-07
178510_1	M14day0MG	M14day0MG_contig_178510	AAC(6')-IA	aminoglycoside	unclassified	9.36228e-07
178532_1	M5day28MG	M5day28MG_contig_178532	ROSA	peptide	unclassified	2.36754e-06
178538_2	M6day28MG	M6day28MG_contig_178538	LSA	multidrug	unclassified	6.50462e-07
178619_2	M1day28MG	M1day28MG_contig_178619	VANRI	glycopeptide	phage	6.08525e-07
178782_1	M2day28MG	M2day28MG_contig_178782	OPCM	multidrug	unclassified	1.20566e-06
178810_4	M5day28MG	M5day28MG_contig_178810	UGD	peptide	unclassified	1.60458e-06
178835_1	M1day28MG	M1day28MG_contig_178835	LSAB	multidrug	unclassified	4.83486e-07
178835_2	M6day0MG	M6day0MG_contig_178835	MEXK	multidrug	unclassified	5.39634e-07
178844_1	M6day28MG	M6day28MG_contig_178844	VANU	glycopeptide	phage	1.29375e-06
17892_13	M2day28MG	M2day28MG_contig_17892	AAC(6')-I	aminoglycoside	plasmid	3.09454e-06
178986_2	M1day28MG	M1day28MG_contig_178986	TUS-1	beta-lactam	unclassified	8.71468e-07
179063_2	M6day0MG	M6day0MG_contig_179063	AXYY	multidrug	phage	1.16921e-06
17906_10	M9day28MG	M9day28MG_contig_17906	LSA	multidrug	plasmid	2.5471e-06
179193_1	M5day28MG	M5day28MG_contig_179193	MECC	beta-lactam	phage	9.36006e-07
179234_2	M6day0MG	M6day0MG_contig_179234	AQU-2	beta-lactam	unclassified	1.05229e-06
179236_2	M6day28MG	M6day28MG_contig_179236	LSAE	multidrug	unclassified	7.28334e-07
179237_1	M14day0MG	M14day0MG_contig_179237	OPTRA	multidrug	unclassified	5.21414e-07
17928_3	M9day28MG	M9day28MG_contig_17928	LLMA_23S_RIBOSOMAL_RNA_METHYLTRANSFERASE	MLS	chromosome	1.16145e-06
17932_1	M9day28MG	M9day28MG_contig_17932	RPOB2	multidrug	chromosome	8.56463e-07
17936_10	M14day0MG	M14day0MG_contig_17936	UGD	peptide	plasmid	2.32854e-06
179377_2	M6day28MG	M6day28MG_contig_179377	BAES	aminoglycoside:aminocoumarin	unclassified	4.39875e-07
179393_6	M6day28MG	M6day28MG_contig_179393	VANU	glycopeptide	unclassified	1.44616e-06
179442_2	M6day28MG	M6day28MG_contig_179442	VANE	glycopeptide	unclassified	1.71063e-06
17948_3	M6day28MG	M6day28MG_contig_17948	LLMA_23S_RIBOSOMAL_RNA_METHYLTRANSFERASE	MLS	unclassified	1.13417e-06
179616_2	M6day0MG	M6day0MG_contig_179616	VANS	glycopeptide	unclassified	4.90703e-07
179616_3	M5day28MG	M5day28MG_contig_179616	MECR1	beta-lactam	unclassified	5.47906e-07
179786_2	M2day28MG	M2day28MG_contig_179786	MDSA	multidrug	unclassified	2.5319e-06
179874_2	M5day28MG	M5day28MG_contig_179874	ESCHERICHIA COLI AMPH BETA-LACTAMASE	beta-lactam	unclassified	4.16003e-07
1799_2	M13day0MG	M13day0MG_contig_1799	MDTH	fluoroquinolone	phage	6.74556e-07
18016_79	M6day0MG	M6day0MG_contig_18016	VANHF	glycopeptide	plasmid	2.78546e-06
180343_1	M6day0MG	M6day0MG_contig_180343	NDM-22	beta-lactam	unclassified	7.79471e-07
180362_1	M1day28MG	M1day28MG_contig_180362	TET(40)	tetracycline	unclassified	4.02216e-07
18036_1	M1day0MG	M1day0MG_contig_18036	TETQ	tetracycline	chromosome	2.8818e-06
18068_4	M13day0MG	M13day0MG_contig_18068	TRUNCATED_PUTATIVE_RESPONSE_REGULATOR_ARLR	unclassified	unclassified	1.06911e-06
180831_1	M2day28MG	M2day28MG_contig_180831	TMB-2	beta-lactam	phage	4.86903e-07
18092_5	M10day0MG	M10day0MG_contig_18092	UGD	peptide	unclassified	1.00549e-05
180950_17	M1day28MG	M1day28MG_contig_180950	UGD	peptide	unclassified	1.47172e-06
18101_1	M14day28MG	M14day28MG_contig_18101	OXA-157	beta-lactam	unclassified	8.27405e-07
181086_1	M1day28MG	M1day28MG_contig_181086	OXA-29	beta-lactam	unclassified	3.69092e-07
181135_1	M5day28MG	M5day28MG_contig_181135	TET(W/N/W)	tetracycline	unclassified	1.84206e-05
18113_1	M5day0MG	M5day0MG_contig_18113	TETW	tetracycline	plasmid	4.90519e-07
181207_2	M14day0MG	M14day0MG_contig_181207	OXA-276	beta-lactam	unclassified	7.18129e-07
18121_1	M10day0MG	M10day0MG_contig_18121	ADEF	multidrug	unclassified	6.49306e-06
181263_78	M1day28MG	M1day28MG_contig_181263	UGD	peptide	unclassified	1.96527e-06
181320_23	M6day0MG	M6day0MG_contig_181320	TRUNCATED_PUTATIVE_RESPONSE_REGULATOR_ARLR	unclassified	unclassified	1.56235e-06
181415_1	M6day0MG	M6day0MG_contig_181415	TET(W/N/W)	tetracycline	unclassified	4.44628e-07
181416_6	M1day28MG	M1day28MG_contig_181416	UGD	peptide	unclassified	8.97393e-07
181423_1	M14day0MG	M14day0MG_contig_181423	TEM-60	beta-lactam	unclassified	2.68477e-06
181528_2	M5day28MG	M5day28MG_contig_181528	OXA-372	beta-lactam	unclassified	2.00573e-06
181553_2	M5day28MG	M5day28MG_contig_181553	TEM-87	beta-lactam	phage	1.30605e-06
181554_2	M6day0MG	M6day0MG_contig_181554	MYRA	MLS	phage	1.70641e-05
181564_2	M5day28MG	M5day28MG_contig_181564	LLMA_23S_RIBOSOMAL_RNA_METHYLTRANSFERASE	MLS	unclassified	6.80732e-07
181572_2	M6day0MG	M6day0MG_contig_181572	MYRA	MLS	phage	2.84402e-06
18157_1	M13day28MG	M13day28MG_contig_18157	VIBRIO CHOLERAE VARG	beta-lactam	unclassified	7.69389e-07
182027_1	M2day28MG	M2day28MG_contig_182027	BCRA	bacitracin	unclassified	1.8496e-06
182164_1	M2day28MG	M2day28MG_contig_182164	FUSF	fusidic-acid	unclassified	1.58243e-06
182286_3	M6day28MG	M6day28MG_contig_182286	LSA	multidrug	unclassified	2.81809e-06
18266_1	M14day0MG	M14day0MG_contig_18266	ADEF	multidrug	unclassified	5.16224e-06
182718_1	M1day28MG	M1day28MG_contig_182718	RCP-1	beta-lactam	unclassified	6.03324e-07
182759_1	M6day0MG	M6day0MG_contig_182759	TETM	tetracycline	unclassified	2.63071e-07
182771_1	M6day28MG	M6day28MG_contig_182771	UGD	peptide	unclassified	9.24663e-07
1828_1	M1day28MG	M1day28MG_contig_1828	VANRG	glycopeptide	chromosome	8.96367e-07
183031_2	M1day28MG	M1day28MG_contig_183031	LAP-1	multidrug	unclassified	9.50692e-07
183109_1	M6day0MG	M6day0MG_contig_183109	ACINETOBACTER BAUMANNII ABAF	fosfomycin	unclassified	1.07927e-06
183119_2	M14day0MG	M14day0MG_contig_183119	MCR-8.1	peptide	unclassified	9.57506e-07
18316_3	M6day28MG	M6day28MG_contig_18316	PSEUDOMONAS AERUGINOSA CPXR	multidrug	plasmid	2.295e-06
183173_2	M6day28MG	M6day28MG_contig_183173	VANRI	glycopeptide	unclassified	5.07548e-07
18328_3	M6day28MG	M6day28MG_contig_18328	PSEUDOMONAS AERUGINOSA CPXR	multidrug	ambiguous (phage/chromosome)	3.825e-07
18331_1	M10day28MG	M10day28MG_contig_18331	SERRATIA_MARCESCENS_OMP1	multidrug	chromosome	3.49022e-06
183335_2	M6day28MG	M6day28MG_contig_183335	ERMV	MLS	unclassified	5.76885e-07
1833_2	M10day0MG	M10day0MG_contig_1833	AAC(3)-IIE	aminoglycoside	chromosome	1.09641e-06
183508_2	M2day28MG	M2day28MG_contig_183508	ANT(3'')-II-AAC(6')-IID FUSION PROTEIN	aminoglycoside	unclassified	2.43452e-06
183520_1	M5day28MG	M5day28MG_contig_183520	ERMW	MLS	unclassified	1.1971e-05
183548_1	M2day28MG	M2day28MG_contig_183548	CMLB	phenicol	unclassified	1.50708e-06
183632_1	M6day0MG	M6day0MG_contig_183632	VANSF	glycopeptide	unclassified	9.56623e-07
183640_2	M5day28MG	M5day28MG_contig_183640	PSEUDOMONAS AERUGINOSA CPXR	multidrug	unclassified	8.25888e-07
18368_1	M1day0MG	M1day0MG_contig_18368	BCRA	bacitracin	chromosome	1.02189e-06
183712_21	M6day0MG	M6day0MG_contig_183712	VATE	MLS	unclassified	5.26143e-06
183824_1	M2day28MG	M2day28MG_contig_183824	VGAD	multidrug	unclassified	2.64966e-06
183889_4	M5day28MG	M5day28MG_contig_183889	OPTRA	multidrug	unclassified	1.16641e-05
183976_2	M14day0MG	M14day0MG_contig_183976	BACILLUS PUMILUS CAT86	phenicol	unclassified	1.01928e-06
184246_1	M6day28MG	M6day28MG_contig_184246	MEXY	multidrug	unclassified	5.9983e-07
184282_2	M1day28MG	M1day28MG_contig_184282	VATI	MLS	unclassified	6.72275e-07
18445_2	M14day28MG	M14day28MG_contig_18445	VANN	glycopeptide	unclassified	2.35858e-06
184536_1	M14day0MG	M14day0MG_contig_184536	OXY-1-3	beta-lactam	phage	5.01551e-07
184795_59	M6day0MG	M6day0MG_contig_184795	LLMA_23S_RIBOSOMAL_RNA_METHYLTRANSFERASE	MLS	unclassified	4.79295e-06
184865_1	M2day28MG	M2day28MG_contig_184865	VANRG	glycopeptide	unclassified	1.26595e-06
18486_14	M2day0MG	M2day0MG_contig_18486	VATE	MLS	chromosome	8.68186e-06
18490_1	M13day28MG	M13day28MG_contig_18490	TET(45)	tetracycline	unclassified	7.14433e-07
184920_1	M6day0MG	M6day0MG_contig_184920	VANU	glycopeptide	phage	9.28487e-07
185013_1	M6day0MG	M6day0MG_contig_185013	PNGM-1	beta-lactam	unclassified	1.12745e-06
185146_2	M14day0MG	M14day0MG_contig_185146	EFMA	multidrug	unclassified	4.68114e-07
18523_1	M14day28MG	M14day28MG_contig_18523	TET(33)	tetracycline	unclassified	2.67183e-06
185243_1	M5day28MG	M5day28MG_contig_185243	ROSA	peptide	unclassified	2.25204e-06
18543_6	M2day0MG	M2day0MG_contig_18543	UGD	peptide	chromosome	9.13234e-06
185573_1	M5day28MG	M5day28MG_contig_185573	OXA-368	beta-lactam	unclassified	4.23852e-07
18575_1	M14day28MG	M14day28MG_contig_18575	RPOB2	multidrug	unclassified	3.03529e-06
185939_2	M6day0MG	M6day0MG_contig_185939	CPHA5	beta-lactam	unclassified	1.35779e-06
186120_1	M6day0MG	M6day0MG_contig_186120	TET(W/N/W)	tetracycline	unclassified	2.43341e-06
186273_1	M6day0MG	M6day0MG_contig_186273	RPHA	rifamycin	unclassified	2.10457e-06
18631_1	M14day28MG	M14day28MG_contig_18631	APH(4)-IA	aminoglycoside	unclassified	1.31536e-06
186433_1	M14day0MG	M14day0MG_contig_186433	MDTM	multidrug	unclassified	5.69328e-07
186466_2	M6day0MG	M6day0MG_contig_186466	PP-FLO	phenicol	unclassified	7.94178e-07
1864_1	M1day28MG	M1day28MG_contig_1864	TLRC	multidrug	chromosome	1.00841e-06
186609_2	M5day28MG	M5day28MG_contig_186609	STAPHYLOCOCCUS MUPB CONFERRING RESISTANCE TO MUPIROCIN	mupirocin	unclassified	1.40401e-06
186829_9	M6day28MG	M6day28MG_contig_186829	AAC(3)-IIIA	aminoglycoside	phage	8.7975e-07
187021_1	M14day0MG	M14day0MG_contig_187021	EFPA	multidrug	unclassified	2.87252e-07
187081_1	M6day28MG	M6day28MG_contig_187081	RPOB2	multidrug	unclassified	1.14831e-06
187138_2	M6day28MG	M6day28MG_contig_187138	LLMA_23S_RIBOSOMAL_RNA_METHYLTRANSFERASE	MLS	unclassified	1.23042e-06
187239_2	M5day28MG	M5day28MG_contig_187239	TLRC	multidrug	unclassified	6.48004e-07
187398_1	M1day28MG	M1day28MG_contig_187398	VAND	glycopeptide	unclassified	2.46501e-05
18741_163	M13day28MG	M13day28MG_contig_18741	EMRY	tetracycline	chromosome	2.56583e-05
18741_164	M13day28MG	M13day28MG_contig_18741	EMRK	tetracycline	chromosome	3.67086e-05
18741_165	M13day28MG	M13day28MG_contig_18741	EVGA	multidrug	chromosome	3.25921e-05
18741_166	M13day28MG	M13day28MG_contig_18741	EVGS	multidrug	chromosome	2.43122e-05
18741_34	M13day28MG	M13day28MG_contig_18741	YOJI	peptide	chromosome	2.8473e-05
18741_38	M13day28MG	M13day28MG_contig_18741	OMP36	beta-lactam	chromosome	2.7419e-05
18741_56	M13day28MG	M13day28MG_contig_18741	ESCHERICHIA COLI GLPT WITH MUTATION CONFERRING RESISTANCE TO FOSFOMYCIN	fosfomycin	chromosome	2.65838e-05
18741_67	M13day28MG	M13day28MG_contig_18741	PMRF	peptide	chromosome	3.43105e-05
187466_2	M14day0MG	M14day0MG_contig_187466	ACRB	multidrug	unclassified	8.42605e-07
18756_1	M5day28MG	M5day28MG_contig_18756	AAC(2')-IIB	aminoglycoside	plasmid	1.0211e-06
187651_1	M6day28MG	M6day28MG_contig_187651	CHRB	MLS	unclassified	2.85919e-06
187688_1	M6day0MG	M6day0MG_contig_187688	MPHJ	MLS	unclassified	4.44628e-07
187782_1	M14day0MG	M14day0MG_contig_187782	BIFIDOBACTERIUM ILES CONFERRING RESISTANCE TO MUPIROCIN	mupirocin	unclassified	1.66304e-06
18783_1	M14day0MG	M14day0MG_contig_18783	LISTERIA MONOCYTOGENES MPRF	peptide	unclassified	1.83175e-06
188049_1	M6day0MG	M6day0MG_contig_188049	VANU	glycopeptide	unclassified	9.15031e-07
188078_2	M14day0MG	M14day0MG_contig_188078	MEXD	multidrug	unclassified	6.7952e-07
188128_1	M14day0MG	M14day0MG_contig_188128	MCR-9.1	peptide	unclassified	3.3976e-07
188132_2	M5day28MG	M5day28MG_contig_188132	VANSN	glycopeptide	unclassified	4.10403e-06
18817_2	M5day0MG	M5day0MG_contig_18817	VANU	glycopeptide	unclassified	1.21209e-06
188340_2	M5day28MG	M5day28MG_contig_188340	ROSA	peptide	unclassified	6.6071e-07
188357_1	M1day28MG	M1day28MG_contig_188357	BAHA	peptide	unclassified	3.07577e-07
18838_2	M6day28MG	M6day28MG_contig_18838	VANR	glycopeptide	unclassified	1.67571e-06
188599_1	M6day28MG	M6day28MG_contig_188599	ESCHERICHIA COLI AMPC BETA-LACTAMASE	beta-lactam	unclassified	8.89635e-07
188603_1	M6day0MG	M6day0MG_contig_188603	VANRI	glycopeptide	unclassified	2.16647e-06
18860_20	M9day0MG	M9day0MG_contig_18860	ROSA	peptide	chromosome	5.5057e-06
188647_1	M6day28MG	M6day28MG_contig_188647	POXTA	multidrug	unclassified	7.94955e-07
188763_2	M14day0MG	M14day0MG_contig_188763	OXA-266	beta-lactam	unclassified	6.19563e-07
18877_17	M2day28MG	M2day28MG_contig_18877	ROSA	peptide	unclassified	2.55715e-06
188853_1	M14day0MG	M14day0MG_contig_188853	AAC(2')-IB	aminoglycoside	unclassified	3.76163e-07
188912_1	M1day28MG	M1day28MG_contig_188912	EFMA	multidrug	unclassified	1.04576e-06
188912_13	M6day28MG	M6day28MG_contig_188912	LSAB	multidrug	unclassified	3.85737e-06
18893_1	M5day0MG	M5day0MG_contig_18893	APH(3')-IVA	aminoglycoside	chromosome	9.74944e-07
18895_1	M9day28MG	M9day28MG_contig_18895	TET(W/N/W)	tetracycline	ambiguous (phage/chromosome)	1.64404e-06
18898_1	M14day0MG	M14day0MG_contig_18898	ROSB	peptide	unclassified	4.79661e-07
18910_2	M5day0MG	M5day0MG_contig_18910	ANT(4')-IA	aminoglycoside	phage	8.75926e-07
18915_1	M14day28MG	M14day28MG_contig_18915	ERMR	MLS	phage	7.89217e-07
189281_1	M6day28MG	M6day28MG_contig_189281	MYRA	MLS	unclassified	3.66563e-07
189283_1	M6day28MG	M6day28MG_contig_189283	MYRA	MLS	unclassified	7.33125e-07
189381_3	M1day28MG	M1day28MG_contig_189381	ARR-7	rifamycin	unclassified	6.27457e-07
189475_2	M6day28MG	M6day28MG_contig_189475	UGD	peptide	unclassified	1.64021e-06
189766_1	M5day28MG	M5day28MG_contig_189766	OXA-54	beta-lactam	unclassified	8.64006e-07
189917_1	M6day0MG	M6day0MG_contig_189917	TEM-87	beta-lactam	unclassified	8.76905e-07
190032_1	M6day0MG	M6day0MG_contig_190032	CLBB	multidrug	phage	2.52549e-06
190176_1	M6day0MG	M6day0MG_contig_190176	TET(W/N/W)	tetracycline	unclassified	6.42073e-07
190277_1	M1day28MG	M1day28MG_contig_190277	SED-1	beta-lactam	unclassified	1.42604e-06
19060_1	M2day0MG	M2day0MG_contig_19060	AAC(6')-IAG	aminoglycoside	plasmid	1.22574e-06
190723_1	M6day0MG	M6day0MG_contig_190723	EXO-1	beta-lactam	unclassified	4.47781e-07
19084_1	M5day28MG	M5day28MG_contig_19084	STAPHYLOCOCCUS MUPA CONFERRING RESISTANCE TO MUPIROCIN	mupirocin	plasmid	1.40401e-06
19087_21	M2day0MG	M2day0MG_contig_19087	ADEF	multidrug	unclassified	2.16335e-06
190881_5	M1day28MG	M1day28MG_contig_190881	ROSA	peptide	unclassified	2.16364e-06
190_19	M6day0MG	M6day0MG_contig_190	UGD	peptide	chromosome	3.40378e-05
191007_1	M5day28MG	M5day28MG_contig_191007	MTRD	multidrug	unclassified	2.40687e-06
19109_9	M1day0MG	M1day0MG_contig_19109	UGD	peptide	chromosome	5.44572e-06
191129_1	M6day28MG	M6day28MG_contig_191129	AAC(3)-IXA	aminoglycoside	unclassified	2.66591e-07
191194_1	M1day28MG	M1day28MG_contig_191194	TETQ	tetracycline	unclassified	3.79345e-06
19119_15	M14day0MG	M14day0MG_contig_19119	RPOB2	multidrug	unclassified	5.17217e-06
191260_2	M6day28MG	M6day28MG_contig_191260	VANR	glycopeptide	unclassified	1.02385e-06
191352_1	M6day0MG	M6day0MG_contig_191352	SMEA	multidrug	phage	1.34908e-06
19139_1	M6day28MG	M6day28MG_contig_19139	AAC(3)-XA	aminoglycoside	chromosome	7.7625e-07
191431_1	M6day28MG	M6day28MG_contig_191431	SMER	multidrug	unclassified	1.18428e-06
191435_2	M14day0MG	M14day0MG_contig_191435	ACINETOBACTER BAUMANNII ABAQ	fluoroquinolone	unclassified	2.06072e-06
191478_1	M6day0MG	M6day0MG_contig_191478	VANS	glycopeptide	unclassified	3.61003e-06
191513_3	M6day28MG	M6day28MG_contig_191513	MGRA	multidrug	unclassified	8.37857e-07
191550_12	M5day28MG	M5day28MG_contig_191550	ADEF	multidrug	unclassified	1.58795e-06
191591_2	M6day28MG	M6day28MG_contig_191591	AMRB	aminoglycoside	unclassified	2.74922e-07
19162_6	M10day28MG	M10day28MG_contig_19162	VANU	glycopeptide	plasmid	3.63561e-05
191711_2	M1day28MG	M1day28MG_contig_191711	VANU	glycopeptide	unclassified	9.9421e-07
191928_1	M1day28MG	M1day28MG_contig_191928	BACILLUS CLAUSII CHLORAMPHENICOL ACETYLTRANSFERASE	phenicol	unclassified	5.88241e-06
191978_1	M5day28MG	M5day28MG_contig_191978	SMEF	multidrug	phage	1.12321e-06
192046_1	M1day28MG	M1day28MG_contig_192046	VANH	glycopeptide	unclassified	3.36507e-07
192203_1	M1day28MG	M1day28MG_contig_192203	TET(A)	tetracycline	unclassified	5.50401e-07
192319_1	M6day28MG	M6day28MG_contig_192319	APH(7'')-IA	aminoglycoside	phage	2.19938e-06
192549_1	M6day28MG	M6day28MG_contig_192549	RPOB2	multidrug	unclassified	2.31069e-06
192568_2	M6day28MG	M6day28MG_contig_192568	VANR	glycopeptide	unclassified	1.89146e-06
192657_1	M14day0MG	M14day0MG_contig_192657	QNRA2	fluoroquinolone	unclassified	4.13042e-07
192751_1	M14day0MG	M14day0MG_contig_192751	HMRM	multidrug	unclassified	8.42605e-07
192786_1	M6day28MG	M6day28MG_contig_192786	MACB	MLS	unclassified	6.09058e-06
192916_1	M5day28MG	M5day28MG_contig_192916	TRUNCATED_PUTATIVE_RESPONSE_REGULATOR_ARLR	unclassified	unclassified	7.58924e-07
192983_1	M6day28MG	M6day28MG_contig_192983	VANR	glycopeptide	unclassified	2.53949e-06
19304_20	M1day28MG	M1day28MG_contig_19304	ROSA	peptide	plasmid	3.06652e-06
19349_1	M6day28MG	M6day28MG_contig_19349	BIFIDOBACTERIUM ADOLESCENTIS RPOB MUTANTS CONFERRING RESISTANCE TO RIFAMPICIN	multidrug	unclassified	5.29173e-07
193515_13	M6day0MG	M6day0MG_contig_193515	ROSA	peptide	unclassified	1.54748e-06
193530_2	M6day28MG	M6day28MG_contig_193530	LMRC	multidrug	unclassified	2.69601e-06
193549_2	M6day28MG	M6day28MG_contig_193549	LMRC	multidrug	unclassified	1.70274e-06
19368_1	M14day0MG	M14day0MG_contig_19368	MTRD	multidrug	plasmid	1.61499e-06
19369_6	M6day28MG	M6day28MG_contig_19369	EFRB	multidrug	chromosome	3.56772e-06
193714_2	M6day0MG	M6day0MG_contig_193714	RMTD2	aminoglycoside	unclassified	1.83006e-06
193955_4	M6day0MG	M6day0MG_contig_193955	VIBRIO ANGUILLARUM CHLORAMPHENICOL ACETYLTRANSFERASE	phenicol	unclassified	2.10457e-06
194049_3	M5day28MG	M5day28MG_contig_194049	VATB	MLS	unclassified	1.41666e-06
19413_1	M14day0MG	M14day0MG_contig_19413	OXA-299	beta-lactam	plasmid	7.34088e-06
194193_2	M5day28MG	M5day28MG_contig_194193	TET32	tetracycline	phage	1.40401e-06
194219_2	M5day28MG	M5day28MG_contig_194219	QNRS15	fluoroquinolone	unclassified	9.62749e-07
19423_1	M1day28MG	M1day28MG_contig_19423	STAPHYLOCOCCUS MUPA CONFERRING RESISTANCE TO MUPIROCIN	mupirocin	plasmid	1.04576e-06
19425_1	M1day0MG	M1day0MG_contig_19425	AADA5	aminoglycoside	chromosome	8.09446e-07
194385_2	M6day28MG	M6day28MG_contig_194385	VANU	glycopeptide	unclassified	2.805e-06
194729_5	M6day28MG	M6day28MG_contig_194729	VANU	glycopeptide	unclassified	1.242e-06
19479_2	M9day0MG	M9day0MG_contig_19479	CMEA	multidrug	unclassified	1.93057e-06
194889_2	M6day28MG	M6day28MG_contig_194889	TMRB	nucleoside	unclassified	7.038e-07
19489_15	M14day0MG	M14day0MG_contig_19489	VGA(E) STAPHYLOCOCCUS COHNII	multidrug	chromosome	4.45608e-06
19496_1	M9day0MG	M9day0MG_contig_19496	FLOR	phenicol	plasmid	1.93057e-06
19514_7	M10day28MG	M10day28MG_contig_19514	TRUNCATED_PUTATIVE_RESPONSE_REGULATOR_ARLR	unclassified	chromosome	4.81429e-06
19516_3	M6day28MG	M6day28MG_contig_19516	EVGS	multidrug	unclassified	7.038e-07
195192_2	M1day28MG	M1day28MG_contig_195192	RPOB2	multidrug	unclassified	1.66555e-06
195230_1	M6day0MG	M6day0MG_contig_195230	MCR-3.8	peptide	unclassified	7.51633e-07
1953_30	M10day28MG	M10day28MG_contig_1953	ESCHERICHIA COLI MDFA	multidrug	chromosome	5.49927e-06
195456_6	M1day28MG	M1day28MG_contig_195456	TRUNCATED_PUTATIVE_RESPONSE_REGULATOR_ARLR	unclassified	unclassified	2.65987e-06
195524_1	M6day0MG	M6day0MG_contig_195524	MECD	beta-lactam	unclassified	1.97304e-06
195879_3	M1day28MG	M1day28MG_contig_195879	VATB	MLS	unclassified	1.69936e-05
19602_3	M14day28MG	M14day28MG_contig_19602	TET(42)	tetracycline	unclassified	1.62854e-06
196185_1	M5day28MG	M5day28MG_contig_196185	ACINETOBACTER BAUMANNII ABAQ	fluoroquinolone	unclassified	6.76631e-07
19621_1	M5day28MG	M5day28MG_contig_19621	MACB	MLS	chromosome	6.36484e-06
196313_1	M1day28MG	M1day28MG_contig_196313	OXA-472	beta-lactam	unclassified	2.17867e-07
196353_2	M1day28MG	M1day28MG_contig_196353	EPTA	peptide	unclassified	2.53007e-07
196354_2	M1day28MG	M1day28MG_contig_196354	VANR	glycopeptide	unclassified	6.08525e-07
196375_1	M5day28MG	M5day28MG_contig_196375	LLMA_23S_RIBOSOMAL_RNA_METHYLTRANSFERASE	MLS	phage	3.88803e-07
196423_35	M5day28MG	M5day28MG_contig_196423	ROSA	peptide	unclassified	2.6913e-06
196428_1	M5day28MG	M5day28MG_contig_196428	VANR	glycopeptide	unclassified	7.26212e-07
196553_1	M5day28MG	M5day28MG_contig_196553	FUSH	fusidic-acid	unclassified	8.42405e-07
196701_2	M6day0MG	M6day0MG_contig_196701	MEXC	multidrug	phage	9.7887e-07
19684_1	M10day28MG	M10day28MG_contig_19684	OXA-60	beta-lactam	phage	9.83657e-07
19687_9	M9day28MG	M9day28MG_contig_19687	VANRI	glycopeptide	chromosome	3.92711e-06
196896_1	M6day28MG	M6day28MG_contig_196896	TET(51)	tetracycline	unclassified	7.91775e-07
19697_15	M10day28MG	M10day28MG_contig_19697	SDIA	multidrug	unclassified	3.71014e-06
196986_1	M5day28MG	M5day28MG_contig_196986	BLAR1	beta-lactam	unclassified	5.29815e-07
197301_1	M1day28MG	M1day28MG_contig_197301	OXA-372	beta-lactam	phage	3.21443e-07
197319_1	M6day28MG	M6day28MG_contig_197319	VANU	glycopeptide	unclassified	1.23908e-06
19739_2	M1day28MG	M1day28MG_contig_19739	UGD	peptide	chromosome	1.1387e-05
19757_2	M10day28MG	M10day28MG_contig_19757	ADEK	multidrug	unclassified	3.10467e-06
19767_17	M10day28MG	M10day28MG_contig_19767	TRUNCATED_PUTATIVE_RESPONSE_REGULATOR_ARLR	unclassified	chromosome	4.8807e-06
197687_1	M1day28MG	M1day28MG_contig_197687	VANTC	glycopeptide	unclassified	1.68069e-06
197689_2	M6day0MG	M6day0MG_contig_197689	ROSA	peptide	unclassified	6.857e-07
197791_1	M5day28MG	M5day28MG_contig_197791	DFRA5	diaminopyrimidine	unclassified	7.48805e-07
197848_1	M5day28MG	M5day28MG_contig_197848	STAPHYLOCOCCUS MUPB CONFERRING RESISTANCE TO MUPIROCIN	mupirocin	unclassified	6.77311e-07
19792_1	M9day0MG	M9day0MG_contig_19792	OLED	MLS	unclassified	1.22114e-06
198270_1	M6day0MG	M6day0MG_contig_198270	OXA-18	beta-lactam	unclassified	1.05229e-06
198329_1	M6day0MG	M6day0MG_contig_198329	MEFE	MLS	unclassified	9.96902e-07
198399_1	M6day0MG	M6day0MG_contig_198399	EFRB	multidrug	unclassified	1.07012e-06
198599_1	M1day28MG	M1day28MG_contig_198599	VATB	MLS	phage	4.82659e-07
198631_2	M1day28MG	M1day28MG_contig_198631	LLMA_23S_RIBOSOMAL_RNA_METHYLTRANSFERASE	MLS	unclassified	6.242e-07
1986_1	M6day0MG	M6day0MG_contig_1986	KLEBSIELLA PNEUMONIAE KPNH	multidrug	chromosome	1.31536e-06
199148_1	M6day0MG	M6day0MG_contig_199148	ESCHERICHIA COLI AMPC1 BETA-LACTAMASE	beta-lactam	unclassified	1.52505e-07
19918_1	M5day28MG	M5day28MG_contig_19918	MDSB	multidrug	ambiguous (phage/chromosome)	1.24801e-06
199350_2	M5day28MG	M5day28MG_contig_199350	TET(W/N/W)	tetracycline	unclassified	1.44309e-06
199453_2	M5day28MG	M5day28MG_contig_199453	VANKI	glycopeptide	phage	7.2465e-07
199481_1	M6day0MG	M6day0MG_contig_199481	UGD	peptide	unclassified	8.52546e-07
19953_1	M6day0MG	M6day0MG_contig_19953	SDIA	multidrug	chromosome	6.71672e-07
19962_2	M9day0MG	M9day0MG_contig_19962	STREPTOMYCES RISHIRIENSIS PARY MUTANT CONFERRING RESISTANCE TO AMINOCOUMARIN	aminocoumarin	chromosome	2.31668e-06
19973_2	M9day28MG	M9day28MG_contig_19973	BCRA	bacitracin	chromosome	6.43738e-06
199852_3	M6day28MG	M6day28MG_contig_199852	CLOSTRIDIUM PERFRINGENS MPRF	peptide	unclassified	6.76731e-07
199935_8	M1day28MG	M1day28MG_contig_199935	VANR	glycopeptide	unclassified	1.46852e-06
20023_1	M5day28MG	M5day28MG_contig_20023	EPTA	peptide	ambiguous (phage/chromosome)	1.73692e-06
200365_2	M6day28MG	M6day28MG_contig_200365	VANU	glycopeptide	unclassified	1.42313e-06
200644_1	M5day28MG	M5day28MG_contig_200644	LLMA_23S_RIBOSOMAL_RNA_METHYLTRANSFERASE	MLS	unclassified	1.16194e-06
200659_1	M6day0MG	M6day0MG_contig_200659	IMP-52	beta-lactam	unclassified	5.26143e-07
20072_30	M14day0MG	M14day0MG_contig_20072	ROSA	peptide	unclassified	1.54754e-05
200861_2	M6day0MG	M6day0MG_contig_200861	KLEBSIELLA PNEUMONIAE OMPK37	beta-lactam	unclassified	9.28487e-07
20103_2	M10day0MG	M10day0MG_contig_20103	BCRA	bacitracin	unclassified	3.73491e-06
201074_19	M6day28MG	M6day28MG_contig_201074	UGD	peptide	unclassified	5.51773e-06
201253_1	M6day28MG	M6day28MG_contig_201253	MPHG	MLS	unclassified	9.4259e-07
201257_2	M6day0MG	M6day0MG_contig_201257	VAND	glycopeptide	unclassified	7.96324e-07
20125_30	M1day0MG	M1day0MG_contig_20125	ADEF	multidrug	unclassified	2.10578e-06
2012_8	M1day0MG	M1day0MG_contig_2012	TETQ	tetracycline	chromosome	1.75962e-05
201337_1	M6day0MG	M6day0MG_contig_201337	TRIB	triclosan	unclassified	1.41654e-06
201390_1	M1day28MG	M1day28MG_contig_201390	ACRD	aminoglycoside	unclassified	8.40344e-07
201418_1	M6day0MG	M6day0MG_contig_201418	SPM-1	beta-lactam	unclassified	1.31536e-06
201494_1	M6day28MG	M6day28MG_contig_201494	MCR-7.1	peptide	unclassified	4.47331e-07
201737_1	M5day28MG	M5day28MG_contig_201737	VANXO	glycopeptide	unclassified	7.30541e-07
201845_1	M6day0MG	M6day0MG_contig_201845	QNRS3	fluoroquinolone	unclassified	5.1331e-07
20184_1	M1day0MG	M1day0MG_contig_20184	VAND	glycopeptide	chromosome	4.18489e-06
20198_1	M13day0MG	M13day0MG_contig_20198	VATB	MLS	unclassified	6.76089e-06
20225_1	M5day28MG	M5day28MG_contig_20225	CMX	phenicol	unclassified	3.56139e-06
202358_1	M6day0MG	M6day0MG_contig_202358	EPTA	peptide	unclassified	4.20914e-07
202417_2	M6day28MG	M6day28MG_contig_202417	ROSB	peptide	unclassified	9.4259e-07
202541_3	M6day0MG	M6day0MG_contig_202541	VANRI	glycopeptide	unclassified	1.08857e-06
202719_1	M6day28MG	M6day28MG_contig_202719	ABCA	multidrug	unclassified	6.4372e-07
20272_1	M10day28MG	M10day28MG_contig_20272	CATP	phenicol	unclassified	1.55233e-05
20275_349	M13day28MG	M13day28MG_contig_20275	VANC	glycopeptide	chromosome	8.08306e-06
20275_350	M13day28MG	M13day28MG_contig_20275	VANXYC	glycopeptide	chromosome	9.32129e-06
20275_351	M13day28MG	M13day28MG_contig_20275	VANTC	glycopeptide	chromosome	6.41047e-06
20275_352	M13day28MG	M13day28MG_contig_20275	VANRC	glycopeptide	chromosome	7.32909e-06
20275_353	M13day28MG	M13day28MG_contig_20275	VANSC	glycopeptide	chromosome	7.23906e-06
202792_2	M6day28MG	M6day28MG_contig_202792	MEPA	multidrug	unclassified	2.4633e-06
20306_1	M1day28MG	M1day28MG_contig_20306	VANVB	glycopeptide	unclassified	2.7956e-06
203312_2	M6day0MG	M6day0MG_contig_203312	VANU	glycopeptide	unclassified	9.01959e-07
20370_1	M6day28MG	M6day28MG_contig_20370	ROSA	peptide	unclassified	4.51154e-07
203873_1	M6day28MG	M6day28MG_contig_203873	OXA-444	beta-lactam	unclassified	6.10938e-07
204079_2	M6day28MG	M6day28MG_contig_204079	UGD	peptide	unclassified	1.47358e-06
204109_1	M6day28MG	M6day28MG_contig_204109	MDTE	multidrug	unclassified	3.38366e-07
204206_1	M6day0MG	M6day0MG_contig_204206	UGD	peptide	unclassified	1.62818e-06
204268_1	M6day28MG	M6day28MG_contig_204268	SED-1	beta-lactam	unclassified	2.79921e-06
204520_3	M6day28MG	M6day28MG_contig_204520	CMLA8	phenicol	unclassified	6.99801e-07
204524_11	M6day0MG	M6day0MG_contig_204524	ROSA	peptide	unclassified	3.46388e-06
204568_2	M1day28MG	M1day28MG_contig_204568	TET(51)	tetracycline	unclassified	5.80979e-07
204605_71	M6day28MG	M6day28MG_contig_204605	LLMA_23S_RIBOSOMAL_RNA_METHYLTRANSFERASE	MLS	unclassified	3.93734e-06
20469_6	M10day28MG	M10day28MG_contig_20469	UGD	peptide	unclassified	2.89367e-06
204712_1	M6day28MG	M6day28MG_contig_204712	OXA-287	beta-lactam	unclassified	2.74922e-07
20477_17	M13day28MG	M13day28MG_contig_20477	SDIA	multidrug	unclassified	2.39053e-05
20478_1	M1day0MG	M1day0MG_contig_20478	VANU	glycopeptide	chromosome	1.61549e-06
204793_2	M6day28MG	M6day28MG_contig_204793	VANR	glycopeptide	unclassified	1.20308e-06
204872_1	M1day28MG	M1day28MG_contig_204872	VANU	glycopeptide	unclassified	1.32561e-06
205212_1	M6day0MG	M6day0MG_contig_205212	BLA1	beta-lactam	unclassified	8.09451e-07
205248_8	M6day0MG	M6day0MG_contig_205248	ROSA	peptide	unclassified	6.61287e-06
20539_1	M9day28MG	M9day28MG_contig_20539	TETB(46)	tetracycline	plasmid	1.04905e-06
205463_5	M6day28MG	M6day28MG_contig_205463	VANRI	glycopeptide	unclassified	1.32721e-06
20547_3	M10day28MG	M10day28MG_contig_20547	CPXA	aminoglycoside:aminocoumarin	chromosome	9.05641e-06
20547_4	M10day28MG	M10day28MG_contig_20547	TRANSCRIPTIONAL_REGULATORY_PROTEIN_CPXR_CPXR	unclassified	chromosome	8.20805e-06
20549_10	M6day0MG	M6day0MG_contig_20549	LLMA_23S_RIBOSOMAL_RNA_METHYLTRANSFERASE	MLS	unclassified	1.91325e-06
205636_9	M1day28MG	M1day28MG_contig_205636	ADEF	multidrug	unclassified	1.70857e-06
20566_12	M10day28MG	M10day28MG_contig_20566	ESCHERICHIA_COLI_MIPA	multidrug	chromosome	4.98742e-06
20571_2	M13day0MG	M13day0MG_contig_20571	FARB	antibacterial_free_fatty_acids	plasmid	1.61893e-06
20571_9	M10day28MG	M10day28MG_contig_20571	TET34	tetracycline	chromosome	7.14277e-06
205813_1	M6day28MG	M6day28MG_contig_205813	CHLAMYDIA TRACHOMATIS INTRINSIC MURA CONFERRING RESISTANCE TO FOSFOMYCIN	fosfomycin	unclassified	6.4372e-07
20589_4	M10day0MG	M10day0MG_contig_20589	VATE	MLS	unclassified	5.89879e-06
206061_2	M1day28MG	M1day28MG_contig_206061	VANU	glycopeptide	unclassified	9.09358e-07
206084_3	M5day28MG	M5day28MG_contig_206084	OXA-286	beta-lactam	unclassified	2.06907e-06
20612_3	M2day0MG	M2day0MG_contig_20612	MSI-OXA	beta-lactam	plasmid	7.50767e-07
20614_26	M14day0MG	M14day0MG_contig_20614	ADEF	multidrug	unclassified	1.55716e-05
206204_1	M6day0MG	M6day0MG_contig_206204	VIBRIO ANGUILLARUM CHLORAMPHENICOL ACETYLTRANSFERASE	phenicol	unclassified	7.51633e-07
206237_35	M6day0MG	M6day0MG_contig_206237	ROSA	peptide	unclassified	2.14594e-06
20641_2	M2day0MG	M2day0MG_contig_20641	TET(33)	tetracycline	plasmid	9.68732e-07
206475_1	M1day28MG	M1day28MG_contig_206475	KPC-9	beta-lactam	phage	1.44059e-06
20680_2	M9day28MG	M9day28MG_contig_20680	EFRB	multidrug	plasmid	1.24163e-06
206829_2	M1day28MG	M1day28MG_contig_206829	ADEA	multidrug	unclassified	9.04986e-07
206864_9	M1day28MG	M1day28MG_contig_206864	LLMA_23S_RIBOSOMAL_RNA_METHYLTRANSFERASE	MLS	unclassified	2.6144e-06
206870_2	M1day28MG	M1day28MG_contig_206870	VANU	glycopeptide	phage	7.32033e-07
206913_1	M6day28MG	M6day28MG_contig_206913	VATG	MLS	unclassified	1.19757e-06
206_2	M14day28MG	M14day28MG_contig_206	ADEF	multidrug	ambiguous (phage/chromosome)	9.30224e-06
207039_2	M1day28MG	M1day28MG_contig_207039	MEXQ	multidrug	unclassified	6.03324e-07
207084_2	M6day28MG	M6day28MG_contig_207084	ADEN	multidrug	unclassified	5.64977e-07
207105_1	M1day28MG	M1day28MG_contig_207105	CPHA2	beta-lactam	unclassified	2.15868e-07
207106_2	M5day28MG	M5day28MG_contig_207106	CPAA	aminoglycoside	unclassified	4.32003e-07
20716_2	M5day0MG	M5day0MG_contig_20716	TRIC	triclosan	chromosome	1.01926e-06
207299_1	M1day28MG	M1day28MG_contig_207299	VANI	glycopeptide	unclassified	4.48794e-07
207578_1	M6day28MG	M6day28MG_contig_207578	VAND	glycopeptide	unclassified	9.82462e-07
207603_10	M6day28MG	M6day28MG_contig_207603	VATE	MLS	unclassified	6.21246e-06
207697_2	M6day28MG	M6day28MG_contig_207697	CIA-4	beta-lactam	unclassified	3.91e-07
20774_3	M5day28MG	M5day28MG_contig_20774	VANRC	glycopeptide	ambiguous (phage/chromosome)	1.8327e-06
207924_1	M6day0MG	M6day0MG_contig_207924	BAHA	peptide	phage	4.04725e-06
2079_2	M6day28MG	M6day28MG_contig_2079	ROSA	peptide	chromosome	2.23702e-06
208060_1	M6day0MG	M6day0MG_contig_208060	TET(W/N/W)	tetracycline	unclassified	1.75381e-06
2083_2	M14day0MG	M14day0MG_contig_2083	MCR-7.1	peptide	unclassified	1.05326e-06
20845_18	M10day28MG	M10day28MG_contig_20845	KLEBSIELLA PNEUMONIAE KPNE	multidrug	chromosome	4.88603e-06
20845_19	M10day28MG	M10day28MG_contig_20845	KLEBSIELLA PNEUMONIAE KPNF	multidrug	chromosome	6.54803e-06
20846_4	M6day28MG	M6day28MG_contig_20846	LNUA	MLS	unclassified	3.22061e-05
20846_5	M6day28MG	M6day28MG_contig_20846	MEF(EN2)	MLS	unclassified	2.29129e-05
20869_1	M9day0MG	M9day0MG_contig_20869	TETQ	tetracycline	chromosome	1.83172e-05
2086_2	M5day28MG	M5day28MG_contig_2086	TRUNCATED_PUTATIVE_RESPONSE_REGULATOR_ARLR	unclassified	unclassified	7.35725e-07
20870_1	M2day0MG	M2day0MG_contig_20870	VANL	glycopeptide	unclassified	1.17767e-06
2087_1	M6day0MG	M6day0MG_contig_2087	VANR	glycopeptide	plasmid	4.49695e-07
20911_15	M10day28MG	M10day28MG_contig_20911	BICYCLOMYCIN-MULTIDRUG_EFFLUX_PROTEIN_BCR	multidrug	chromosome	4.37938e-06
209279_1	M6day0MG	M6day0MG_contig_209279	VANRD	glycopeptide	unclassified	9.01959e-06
2093_2	M14day0MG	M14day0MG_contig_2093	VANU	glycopeptide	unclassified	1.46286e-06
209512_2	M6day28MG	M6day28MG_contig_209512	ADEA	multidrug	unclassified	4.63026e-07
209877_3	M5day28MG	M5day28MG_contig_209877	TET(41)	tetracycline	unclassified	5.16417e-07
20991_2	M6day0MG	M6day0MG_contig_20991	LLMA 23S RIBOSOMAL RNA METHYLTRANSFERASE	MLS	chromosome	1.35779e-06
20996_1	M13day0MG	M13day0MG_contig_20996	ERM(47)	MLS	unclassified	4.203e-06
20_53	M10day28MG	M10day28MG_contig_20	VANRE	glycopeptide	chromosome	0.000162152
21002_1	M14day28MG	M14day28MG_contig_21002	BLAF	beta-lactam	unclassified	1.36798e-06
210048_1	M1day28MG	M1day28MG_contig_210048	OTR(B)	tetracycline	unclassified	5.40911e-07
21007_1	M13day0MG	M13day0MG_contig_21007	OXA-461	beta-lactam	ambiguous (plasmid/phage)	0
21009_16	M13day28MG	M13day28MG_contig_21009	MPHG	MLS	chromosome	4.76765e-05
21009_40	M13day28MG	M13day28MG_contig_21009	ESCHERICHIA COLI MARR MUTANT CONFERRING ANTIBIOTIC RESISTANCE	multidrug	chromosome	7.68434e-05
21009_41	M13day28MG	M13day28MG_contig_21009	MARA	multidrug	chromosome	8.56426e-05
21012_13	M1day28MG	M1day28MG_contig_21012	TRUNCATED_PUTATIVE_RESPONSE_REGULATOR_ARLR	unclassified	plasmid	1.8232e-06
210328_1	M6day28MG	M6day28MG_contig_210328	EVGS	multidrug	unclassified	2.9822e-07
210361_1	M5day28MG	M5day28MG_contig_210361	VANR	glycopeptide	unclassified	1.38478e-06
210845_3	M5day28MG	M5day28MG_contig_210845	UGD	peptide	unclassified	3.95577e-06
21086_2	M6day0MG	M6day0MG_contig_21086	VANR	glycopeptide	unclassified	9.15031e-07
21087_1	M1day28MG	M1day28MG_contig_21087	ACRB	multidrug	plasmid	1.21828e-06
21087_2	M1day28MG	M1day28MG_contig_21087	MEXA	multidrug	plasmid	1.53932e-06
211164_1	M6day0MG	M6day0MG_contig_211164	MSRE	multidrug	unclassified	8.76905e-07
21164_1	M14day28MG	M14day28MG_contig_21164	TET(Z)	tetracycline	unclassified	1.62854e-06
211791_4	M6day0MG	M6day0MG_contig_211791	TMRB	nucleoside	unclassified	1.75381e-06
21182_1	M6day0MG	M6day0MG_contig_21182	ERM(36)	MLS	plasmid	9.07143e-07
21187_1	M1day0MG	M1day0MG_contig_21187	TET(35)	tetracycline	unclassified	2.19707e-06
211922_2	M1day28MG	M1day28MG_contig_211922	UGD	peptide	unclassified	2.80951e-07
21192_13	M13day0MG	M13day0MG_contig_21192	DFRA6	diaminopyrimidine	unclassified	1.01183e-05
212069_1	M1day28MG	M1day28MG_contig_212069	EFRB	multidrug	unclassified	5.80979e-07
212070_2	M6day28MG	M6day28MG_contig_212070	SALA	multidrug	unclassified	9.775e-07
21211_1	M10day0MG	M10day0MG_contig_21211	ACRF	multidrug	unclassified	3.46376e-06
21214_114	M13day28MG	M13day28MG_contig_21214	ACRB	multidrug	chromosome	3.34736e-05
21214_115	M13day28MG	M13day28MG_contig_21214	ESCHERICHIA COLI ACRA	multidrug	chromosome	3.8802e-05
21214_116	M13day28MG	M13day28MG_contig_21214	ESCHERICHIA COLI ACRR WITH MUTATION CONFERRING MULTIDRUG ANTIBIOTIC RESISTANCE	multidrug	chromosome	3.96378e-05
21214_130	M13day28MG	M13day28MG_contig_21214	ROSB	peptide	chromosome	3.0704e-05
21214_131	M13day28MG	M13day28MG_contig_21214	ROSA	peptide	chromosome	3.08172e-05
21214_27	M13day28MG	M13day28MG_contig_21214	ESCHERICHIA COLI AMPH BETA-LACTAMASE	beta-lactam	chromosome	3.86608e-05
21216_2	M1day28MG	M1day28MG_contig_21216	ROSA	peptide	unclassified	7.67062e-07
21238_2	M6day28MG	M6day28MG_contig_21238	VANU	glycopeptide	chromosome	1.50814e-06
21246_2	M9day0MG	M9day0MG_contig_21246	VANR	glycopeptide	unclassified	1.48583e-06
212487_2	M6day0MG	M6day0MG_contig_212487	BIFIDOBACTERIUM ADOLESCENTIS RPOB MUTANTS CONFERRING RESISTANCE TO RIFAMPICIN	multidrug	phage	1.37255e-06
212514_2	M5day28MG	M5day28MG_contig_212514	OXA-213	beta-lactam	phage	1.49761e-06
212584_2	M5day28MG	M5day28MG_contig_212584	LSAA	multidrug	unclassified	2.00573e-06
21262_2	M9day0MG	M9day0MG_contig_21262	VANWB	glycopeptide	unclassified	8.44625e-07
212660_1	M6day28MG	M6day28MG_contig_212660	LLMA_23S_RIBOSOMAL_RNA_METHYLTRANSFERASE	MLS	unclassified	8.39456e-07
21268_12	M10day28MG	M10day28MG_contig_21268	MAJOR_FACILITATOR_SUPERFAMILY_TRANSPORTER	multidrug	chromosome	3.30476e-06
212723_1	M6day28MG	M6day28MG_contig_212723	VANS	glycopeptide	unclassified	1.62925e-05
212723_2	M6day28MG	M6day28MG_contig_212723	VANR	glycopeptide	unclassified	1.96427e-05
21274_1	M10day0MG	M10day0MG_contig_21274	TETQ	tetracycline	unclassified	2.04681e-05
[truncated: 137,569 more rows]
[truncated: 5 more columns]

## Sheet: Figure 3c
Figure 3c: COG20 function
[truncated: 65 more rows]

[truncated: 4 more sheets: Figure 4, Supp. Fig. 1, Supp. Fig. 2, Supp. Fig. 3]
